# Supplementary material for: Reviewing Solutions of Scale for Canine Rabies Elimination in India
Source: Trop Med Infect Dis. 2020 Mar 23;5(1):47. doi: 10.3390/tropicalmed5010047 (PMC7157614; doi:10.3390/tropicalmed5010047)
Supplement: Supplementary file 1 [file tropicalmed-05-00047-s001.zip]

Archive with 12 entries (10 files):
- Supplementary files/Bangalore estimates/
- Supplementary files/Bangalore estimates/Bang Scen A - CVR - 11d.xlsx
- Supplementary files/Bangalore estimates/Bang Scen A - OBH - 11d.xlsx
- Supplementary files/Bangalore estimates/Bang Scen B - CVR - 11d.xlsx
- Supplementary files/Bangalore estimates/Bang Scen B - OBH - 11d.xlsx
- Supplementary files/Bangalore estimates/Bang Scen C - CVR - 11d.xlsx
- Supplementary files/Bangalore estimates/Bang Scen C - OBH - 11d.xlsx
- Supplementary files/Campaign scale/
- Supplementary files/Campaign scale/Figure 1 data from VACPLAN idea.csv
- Supplementary files/Campaign scale/Vacc Scen A - CVR AG - 11d.xlsx
- Supplementary files/Campaign scale/Vacc Scen B - CVR AG - 66d.xlsx
- Supplementary files/Campaign scale/Vacc Scen C - CVR AG - 275d.xlsx
