# Supplementary material for: Reviewing Solutions of Scale for Canine Rabies Elimination in India
Source: Trop Med Infect Dis. 2020 Mar 23;5(1):47. doi: 10.3390/tropicalmed5010047 (PMC7157614; doi:10.3390/tropicalmed5010047)
Supplement: Supplementary file 1 [file tropicalmed-05-00047-s001.zip › Supplementary files/Bangalore estimates/Bang Scen C - CVR - 11d.xlsx]

## Sheet: Title
	Planning aid for the implementation of dog vaccine campaigns to prevent and control rabies†
	Government perspective
	2018-02-10
	Authors: Ryan M. Wallace and Jesse D. Blanton
	Affiliation: Poxvirus and Rabies Branch (PRB), Division of High Consequence Pathogens and Pathology (DHCPP), National Center for Emerging and Zoonotic Infectious Diseases (NCEZID)
	*This spreasheet is a beta test version. It has not been officially cleared by the funding agency. The use of this version is for testing purposes only. The methodology used, findings, and conclusions produced from this software are those of the authors and do not necessarily represent the views of the Centers for Disease Control and Prevention.

## Sheet: Instructions & Definitions
	Instructions and definitions
	Updated:	2018-02-10
	Study perspective:	Government
	Instructions:
	Blue tabs indicate sheets were program data are required
	White cell: user can modify content
	Grey cell: do not modify content
	Important definitions and clarifications
	1. Methods of dog vaccination
	Central point / fixed point vaccination (CPV)
	Uses community engagement to encourage people to bring their dogs to a centralized location where vaccinators have established a temporary dog vaccination clinic. Owned dogs and dogs which are always or partially confined to an owner’s control are typically favored by this vaccination method. Free roaming dogs may not be readily handled by dog owners and are thus less likely to be reached by this…
	Capture, vaccinate, and release (CVR)
	CVR programs can be successful at reaching free roaming dogs, including owned and stray dogs. Free roaming dogs are the largest contributor to enzootic rabies transmission; thus CVR programs target the highest rabies-risk dog population, but require a skilled workforce to capture and vaccinate dogs, can be more labor intensive, and may be more costly than DD and CP vaccination strategies. CVR sho…
	Door to door vaccination (DDV)
	DD clinics are more labor intensive, but do not require the owner to bring the dog to a centralized point. This method allows reaching owners of aggressive or overly shy dogs, and dog owners that were not aware of an ongoing dog vaccination campaign. However, as with CP, DD vaccination is unlikely to reach community owned and stray dogs. Similarly, owned dogs that are allowed to roam freely may n…
	Oral vaccination (ORV)
	ORV is still a developing technology; it has not been widely adopted nor has it been shown to be successful as a singular vaccination method. However, recent advances in ORV technology have shown great promise, and field studies have shown that ORV in combination with DD and CP strategies can improve the vaccination coverage of the dog population.
	2. Confinement status
	Always confined dogs
	Dogs that remain under the owner's control at all times (i.e. walked on a leash and only unsupervised when inside a home or a securely walled compound)
	Semi-confined dogs
	Dogs that are allowed to roam freely within a community. The amount of time freely roaming may vary and this variation should be considered when estimated the probability of vaccination by each vaccination method.
	Never-confined dogs
	Dogs that are never under the control of an owner. These are typically referred to as community owned dogs or feral dogs, but a small percentage may have a single owner
	Free roaming dogs
	Include all semi-confined and never confined dogs in a community.
	3. Methodological clarifications and assumptions
	Allocation
	Total number of dogs multiplied by the probability that the dog category would become vaccinated.
	Accessibility
	The probability that a dog will be vaccinated is dependent on the method of the campaign that is undertaken. CP and DD campaigns will have a higher probability of reaching confined and semi-confined dogs and will have a lower probability of reaching dogs which are never confined. CV R and ORV will have a higher probability of reaching dogs that are on the streets. Few studies have looked at vacci…
	Rank order
	Vaccination methods were ranked based on their ability to reach dogs, startified by confinement status. The rank order determines which dogs have first access to the vaccines. When either the number of vaccines in demand are reached or all dogs of the higher ranked status are predicted to be vaccinated, the remaining vaccines become available to the next highest ranked dog category.
	Vaccine wastage
	Number vaccines that would be predicted to be left over after the vaccination campaign. Wastage is stratified by vaccination method.
	4. Ways to improve vaccination coverage
	Users can experiment with the tool to identify the cost and vaccination coverage benefits of utilizing alternative vaccination strategies or through improve vaccination effectiveness. Methods to improve effectiveness may include: Shifting the dog population structure into the always confined category, improving vaccinator training and capacity, improve community awareness and engagement, or procu…
	CALCULATOR STEP	IMPACT	EXAMPLE
	1 - Dog Confinment	Conducting activities that encourage good ownership can make dogs more accessible to less costly vaccination strategies, such as Central Point Vaccination	Scenario 1: Confinement
	2 - Vaccine Procurement	In some situations the reason for low coverage is limited supply of vaccine, and simply incureasing the amount of vaccine procured can improve vaccination coverage	Scenario 2: Vaccine Procurement
	3 - Vaccination Strategy	Different strategies for vaccination target different dogs. By tailoring your strategies to your dog populations you can make campaigns for effective and more efficient.	Scenarios 3a and 3b: Vaccination Strategy
	4 - Vaccine Efficacy	Vaccines may have different levels of efficacy, which can impact the level of truly immunized dogs in a population. Choosing high quality vaccines may increase the success of a program.	No scenario provided
	5 - Strategy Effectiveness	The effectiveness of a vaccine strategy, that is the expected vaccination coverage in the dog population, is influenced by multiple factors ranging from dog owner acceptance of vaccination, education and awareness of the campaign, experience of the vaccinators, and more. This is one of the most difficult values to estimate for a vaccination program, but by experimenting with different scenarios, …	Scenario 5: Strategy Effectiveness
	6 - Confidence Level	Users of this tool should input the level of confidence they have in their responses. Users who have been involved in the vaccination program for many years may have a high level of confidence (confidence = 10) whereas users who are developing a new campaign in a new program area may have to make educated guesses for many of the parameters in this tool (confidence = 1). The confidence level will …	No scenario provided
	7 - Duration of Vaccination Campaign	Campaigns are recommended to be completed in as short a time as possible to maximize the population immunity levels and decrease costs and fatigue associated with drawn-out campaigns. Changing the duration will impact the expected number of staff needed to conduct the vaccination campaign, but should have only minimal impact on estimated coverage and costs.	No scenario provided
	8 - Capacity to Vaccinate Dogs	The number of dogs a vaccinator can vaccinate in a day (capacity) is one of the greatest components of vaccination campaign costs. Therefore, increasing a vaccinator's capacity to vaccinate can greatly reduce campaign costs. This may be achieved in a number of ways, such as improved education to dog owners, improved logistical capacity to get to vaccination zones faster, or improved motivation fo…	Scenario 8: Capacity
	9 - Campaign Costs	Campaigns are unique activities that are conducted by numerous governmental and non-governmental agencies. The tab "VACCINATION COSTS" provides a comprehensive list of potential costs that are incurred during a vaccinatino campaign. Some may not be relevent, and this may not include all costs a user will encounter. The cost tool is flexible and allows the user to tailor the costs to their program.	No scenario provided
	References used in the spreadsheet
	Kayali U, Mindekem R, Hutton G, Ndoutamia A, Zinsstag J. Cost‐description of a pilot parenteral vaccination campaign against rabies in dogs in N'Djaména, Chad. Trop Med Int Health (2006) 11(7):1058-65.
	Kaare M, Lembo T, Hampson K, Ernest E, Estes A, Mentzel C, et al. Rabies control in rural Africa: evaluating strategies for effective domestic dog vaccination. Vaccine (2009) 27(1):152-60.
	Lapiz SMD, Miranda MEG, Garcia RG, Daguro LI, Paman MD, Madrinan FP, et al. Implementation of an intersectoral program to eliminate human and canine rabies: the Bohol Rabies Prevention and Elimination Project. PLoS Negl Trop Dis (2012) 6(12):e1891.
	Hatch B, Anderson A, Sambo M, Maziku M, Mchau G, Mbunda E, et al. Towards Canine Rabies Elimination in South‐Eastern Tanzania: Assessment of Health Economic Data. Transbound Emerg Dis (2016).
	Knobel DL, Cleaveland S, Coleman PG, Fèvre EM, Meltzer MI, Miranda MEG, et al. Re-evaluating the burden of rabies in Africa and Asia. Bull WHO (2005) 83(5):360-8.
	Tenzin, Wangdi K, Ward MP. Human and animal rabies prevention and control cost in Bhutan, 2001–2008: The cost–benefit of dog rabies elimination. Vaccine (2012) 31(1):260-70.
	Wallace RM, Undurraga EA, Blanton JD, Cleaton J, Franka R, 2017. Elimination of dog-mediated rabies deaths by 2030: needs assessment and alternatives for progress based on dog vaccination. Front. Vet. Sci. 4:9. doi: 10.3389/fvets.2017.00009
	US Department of Commerce BoEA. National income and product account tables. Table 1.1.9 Implicit price deflators for Gross Domestic Product (2015) [cited 2015 22 December]. Available from: http://www.bea.gov/iTable/iTable.cfm?reqid=9&step=3&isuri=1&903=13#reqid=9&step=3&isuri=1&904=2000&903=13&906=a&905=2015&910=x&911=0

## Sheet: VACCINATION CALCULATOR
	Planning aid for the implementation of dog vaccination campaigns
	Input: Enter Values in White Cells								Results: calculated values
	1. Describe the confinement of the dog population in the program area.	Number of Dogs			%				Vaccination Doses by Strategy	Abbreviation		Procured	Used	Unused
	How many dogs are in the program area?	366812			1				Central Point Vaccination	CPV		0	0	0
	What proportion are always under owner confinement?	73362.4			0.2				Door to Door Vaccination	DDV		65000	65000	0
	What proportion are only sometimes under owner confinment?*	91703			0.25				Capture, Vaccinate, Release	CVR		195000	194410	589.64
	What proportion are always free-roaming?	201747			0.55				Oral Vaccine Handouts	ORV		0	0	0
													Confidence
	2. Provide the number of vaccines you plan to procure.	Doses Procured			%				Vaccination doses by dog type	Vaccinated	Unvaccinated	Percent	Lower	Upper	Immunized
	How many parenteral vaccines will be procured?	260000			1				Always confined	65000	8362.4	0.886012	0.825271	0.946754	0.886012
	How many oral vaccines will be procured?	0							Sometimes confined	73362.4	18340.6	0.8	0.739259	0.860741	0.8
									Always free-roaming	121048	80698.6	0.6	0.539259	0.660741	0.6
	3. Allocate the vaccines to a vaccination strategy.	Doses Procured			%								Confidence
	What proportion of vaccines will be allocated to Central Point vaccination?	0			0				Vaccination coverage by dog type	Dogs	Immunized	Percent	Lower	Upper	Immunized
	What proportion of vaccines will be allocated to Door to Door vaccination?	65000			0.25				Total Population	366812	259410	0.707202	0.646461	0.767944	0.707202
	What proportion of vaccines will be allocated to Capture, Vaccinate, Release?	195000			0.75				Free-roaming Population	293450	194410	0.6625	0.601759	0.723241	0.6625
	Proportion of vaccines allocated to Oral vaccination	0			0
									Vaccine utilization	Procured	Used	Unused	Lower	Upper
	4. Describe the efficacy of the vaccines you have procured.	Percent Efficacious (%)								260000	0.997732	0.00226785	0	0.0879627
	What is the efficacy of the parenteral vaccine?	1
	What is the efficacy of the oral vaccine?	0.8							Economic costs	Total ($)
									Cost per dog vaccinated	2.19038
	5. Expected Vaccination Effectiveness by Method §	Vaccination strategy**							Total Campaign Cost	568206
	Confinement status:	CPV	DDV	CVR	ORV				Lower bound	377244
	What is the expected coverage among dogs that are always confined?	0.95	0.95	0.05	0.05				Upper bound	726147
	What is the expected coverage among dogs that are only sometimes confined?	0.8	0.8	0.7	0.95
	What is the expected coverage among dogs that are never confined?	0.05	0.1	0.64	0.79
	6. How confident are you in your responses to the input variables?	5
	OPTIONAL: Suggested values for vaccination strategy table
	What is your current estimated program area vaccination coverage?	0.64
	GDREP§ phase:	Phase II b
	Suggested values:	CPV	DDV	CVR	ORV
	Always confined	0.8	0.8	0.05	0.05
	Semi-confined	0.6	0.6	0.8	0.8
	Never confined	0.05	0.05	0.6	0.8
	Vaccination campaign costs per vaccinated dog†
	Click button to estimate the average cost per dog vaccinated
	* Dogs that are allowed to roam unsupervised in the community, but come back to a home to receive some level of care are considered "sometimes confined". These may include owned, community owned, or loosely owned dogs. ** Vaccination strategies = CPV: central point vaccination. CVR: Capture, vaccinate, and release. DDV: door to door. ORV: Oral rabies vaccination
	§ GDREP stands for Global Dog Rabies Elimination Pathway. See Wallace et al. 2017 for details.
	† Use "Dog Vax Cost" help worksheet to estimate vaccination campaign costs (best cost estimate, and lower and upper bounds)

## Sheet: VACCINATION COSTS
	Estimated economic costs of a dog vaccination campaign
	7. Vaccination Campaign Duration (Days)								Economic costs
	How many days will vaccination occur?	11
	8. Vaccinator Capacity (dogs/person/day)								Cost per Dog Vaccinated
	How many dogs can be vaccinated per person per day at Central Point vaccination clinics?	20							Estimated cost	2.19038
	How many dogs can be vaccinated per person per day during Door to Door vaccination clinics?	23.9							Lower bound	1.45424
	How many dogs can be vaccinated per person per day during Capture-Vaccinate-Release vaccination activities?	14.6							Upper bound	2.79922
	How many dogs can be vaccinated per person per day during Oral Vaccination activities?	32
	Personnel required for each vaccination strategy								Vaccination campaign costs
									Estimated cost	568206
	Central Point	0							Lower bound	377244
	Door to Door	271.967							Upper bound	726147
	CVR	1331.58
	Oral Vaccination	0
	9. Costs per dog vaccination campaign								Total
	Summary of dog vaccination costs (per dog vaccinated)							Lower bound	Average	Upper bound
	Average cost per dog vaccinated (calculated using worksheet)							1.45424	2.19038	2.79922
	Total dogs vaccinated in pilot campaign							259410
	Human resources							0.488701	0.792518	0.946322
	Human vaccines / PEP							0.0974489	0.162415	0.227381
	Transport costs							0.0259045	0.0267218	0.0360814
	Awareness campaign							0.0547462	0.0814746	0.108203
	Equipment							0.326503	0.515039	0.709755
	Dog vaccines (consumables)							0.460932	0.612207	0.771477
	Item	Units	Work days		Price/Unit				Total cost
				Lower	Average	Upper		Lower bound	Average	Upper bound
	Workers participating in campaign (per diem)							126774	205587	245486
	Program manager	1	11	12	18	24		132	198	264
	Informational supervisor	1	11	12	18	24		132	198	264
	Vaccination supervisor (1 per 25,000 dogs)	14.6725	11	8	15	20		1291.18	2420.96	3227.95
	Central Point technician	0	11	6	12	14		0	0	0
	Door to Door technician	271.967	11	7	13	16		20941.4	38891.2	47866.1
	Capture/Vax/Release technician	1331.58	11	7	11	13		102531	161121	190416
	ORV technician	0	11	7	13	16		0	0	0
	Driver	29.345	11	5	8	10		1613.97	2582.36	3227.95
	Other Personnel	2	11	6	8	10		132	176	220
	Transportation							6719.89	6931.92	9359.89
	Government vehicle (including gasoline)	0	11	10	15	20		0	0	0
	Other vehicle (ie rental, purchase, other)	29.345	11	10	15	20		3227.95	1650	2200
	Gasoline	29.345	11	10	15	20		3227.95	4841.92	6455.89
	Maintenance vehicle	8	11	3	5	8		264	440	704
	Public transport	0	11	1.3	1.6	1.9		0	0	0
	Awareness campaign							14201.7	21135.4	28069
	Media (e.g. posters)	10000	N/A	0.48	0.6	0.72		4800	6000	7200
	Air time (radio, car with speakers, etc.)	14.6725	10	30	35	40		4401.74	5135.37	5868.99
	Other costs	2	N/A	2500	5000	7500		5000	10000	15000
	Equipment							109978	175738	243103
	Tables	0	N/A	10	20	40		0	0	0
	Coolers	801.772	N/A	6	10	15		4810.63	8017.72	12026.6
	Dog handling (e.g., muzzles)	665.789	N/A	20	40	60		13315.8	26631.6	39947.3
	CVR Kit	1331.58	N/A	40	60	80		53263.1	79894.7	106526
	First-aid	801.772	N/A	5	7	10		4008.86	5612.41	8017.72
	Central Vaccine Storage	1	365	20	30	40		7300	10950	14600
	CP/DD Bite PEP (1 in 2,000)	N/A	32.5	60	100	140		1950	3250	4550
	CVR Bite Booster PEP (1 in 500)	N/A	388.821	60	100	140		23329.2	38882.1	54434.9
	Other equipment / supplies	1	N/A	2000	2500	3000		2000	2500	3000
	Total fixed costs							257673	409393	526017
	Dog vaccinations							119571	158813	200129
	Percent vaccine wastage							0	0.00226785	0.0879627
	Vaccines (Parenteral)	260000	N/A	0.3	0.4	0.5		78000	104000	130000
	Vaccines (Oral)	0		1.5	2	2.5		0	0	0
	Syringes and needles	260000	N/A	0.11	0.131	0.15		28600	34060	39000
	Vaccination certificates	259410	N/A	0.03	0.05	0.08		7782.31	12970.5	20752.8
	Dog marking	259410	N/A	0.02	0.03	0.04		5188.21	7782.31	10376.4
	Total variable costs							119571	158813	200129
	Total costs							377244	568206	726147
	Average cost per dog vaccinated							1.45424	2.19038	2.79922
	Notes
	Estimates of cost per dog vaccinated from previous studies
	Location	Author	Estimate (US$)
	N'Djamena, Chad	Kayali et al 2006	2.38
	Rural Tanzania (pastoralist and agro-pastolarist villages)	Kaare et al 2009	2.39
	Petchabun, Thailand	Knobel et al 2005	1.6
	Dar es Salaam, Tanzania	Hatch et al 2016	8.67
	Bohol, Visayas Islands, Philippines	Lapiz et al 2012	1.76
	Bhutan	Tenzin et al 2012	1.93
	Notes
	* All costs shown are in 2015 US dollars using US gross domestic product implicit price deflators.
	References used in the worksheet to estimate the default values utilized
	Kayali U, Mindekem R, Hutton G, Ndoutamia A, Zinsstag J. Cost‐description of a pilot parenteral vaccination campaign against rabies in dogs in N'Djaména, Chad. Trop Med Int Health (2006) 11(7):1058-65.
	Kaare M, Lembo T, Hampson K, Ernest E, Estes A, Mentzel C, et al. Rabies control in rural Africa: evaluating strategies for effective domestic dog vaccination. Vaccine (2009) 27(1):152-60.
	Lapiz SMD, Miranda MEG, Garcia RG, Daguro LI, Paman MD, Madrinan FP, et al. Implementation of an intersectoral program to eliminate human and canine rabies: the Bohol Rabies Prevention and Elimination Project. PLoS Negl Trop Dis (2012) 6(12):e1891.
	Hatch B, Anderson A, Sambo M, Maziku M, Mchau G, Mbunda E, et al. Towards Canine Rabies Elimination in South‐Eastern Tanzania: Assessment of Health Economic Data. Transbound Emerg Dis (2016).
	Knobel DL, Cleaveland S, Coleman PG, Fèvre EM, Meltzer MI, Miranda MEG, et al. Re-evaluating the burden of rabies in Africa and Asia. Bull WHO (2005) 83(5):360-8.
	Tenzin, Wangdi K, Ward MP. Human and animal rabies prevention and control cost in Bhutan, 2001–2008: The cost–benefit of dog rabies elimination. Vaccine (2012) 31(1):260-70.
	US Department of Commerce BoEA. National income and product account tables. Table 1.1.9 Implicit price deflators for Gross Domestic Product (2015) [cited 2015 22 December]. Available from: http://www.bea.gov/iTable/iTable.cfm?reqid=9&step=3&isuri=1&903=13#reqid=9&step=3&isuri=1&904=2000&903=13&906=a&905=2015&910=x&911=0

## Sheet: Calculations
	Calculations worksheet
	Part 1: Reference numbers and assumptions
	Transformation of input data from user													User's confidence		5		GDREP phases
	Probability of Vaccination			Vaccination Method*					Score	Vax %	Lower ≥	Upper <		Response	Eq. score	Weights		Vax coverage	Lower bound	Upper bound
				CP	DD	CVR	ORV		0	0.05	0	0.1		1	1	0.15		Phase I	0	0.175
	Confined			5	5	0	0		1	0.2	0.1	0.2999		2	1	0.15		Phase II a	0.175	0.35
	Sometimes Confined			4	4	4	5		2	0.4	0.3	0.4999		3	2	0.12		Phase II b	0.35	0.7
	Never Confined			0	1	3	4		3	0.6	0.5	0.6999		4	2	0.12		Phase III	0.7	1
									4	0.8	0.7	0.8999		5	2	0.12		Vax coverage		0.64
	*Vaccination strategies = CP: central point / fixed point vaccination. CVR: Capture, vaccinate, and release. DD: door to door. ORV: Oral rabies vaccination								5	0.95	0.9	1		6	3	0.08		GDREP Phase		Phase II b
														7	3	0.08		Eq. number		3
	Rank order													8	3	0.08
			DD	CP	CVR	ORV								9	4	0.05
	Confined		1	1	3	3								10	4	0.05
	Sometimes Confined		2	2	1	2
	Never Confined		3	3	2	1
	Part 2: Calculations
	Demand															Estimated demand for vaccines and total vaccinated dogs
		Confined				Sometimes Confined				Never Confined							Demand				Total vaccinated					Immunized
		CP	DD	CVR	ORV	CP	DD	CVR	ORV	CP	DD	CVR	ORV				CP	DD	CVR	ORV	CP	DD	CVR	ORV	Total vax	Total Immunized
		69694.3	69694.3	3668.12	3668.12	73362.4	73362.4	73362.4	87117.8	10087.3	40349.3	121048	161397			Confined	69694.3	69694.3	3668.12	3668.12	0	65000	0	0	65000	65000
		22457.9	22457.9	22457.9	22457.9	28072.3	28072.3	28072.3	28072.3	61759.2	61759.2	61759.2	61759.2			Sometimes Confined	73362.4	73362.4	73362.4	87117.8	0	0	73362.4	0	73362.4	73362.4
	Average	68292.4	67248.7	#DIV/0!	#DIV/0!	72330.1	73911.5	71776.1	85589.2	#DIV/0!	32327.5	122323	163044			Never Confined	10087.3	40349.3	121048	161397	0	0	121048	0	121048	121048
	Stand dev	5706.52	6321.05	#DIV/0!	#DIV/0!	13002.4	11634.9	12682.1	6594.18	#DIV/0!	17767.9	39933.1	24502.5			Total					0	65000	194410	0	259410	259410
																Check					#DIV/0!	1	0.996976	#DIV/0!
		DD	CP	CVR	ORV	DD	CP	CVR	ORV	DD	CP	CVR	ORV
		73362.4	73000	na	na	61023.2	57001.2	57197.5	83151.9	na	48279.8	110135	181632			Estimated demand and availability of vaccines by rank
		73362.4	59830.2	na	na	58873.2	53082.6	79374.1	91703	na	16735	123715	175986					CP		DD		CVR		ORV
		69857.8	73362.4	na	na	61228.1	74322.2	67495.9	81594.8	na	35298.8	21790.8	135158			Dog Type	Rank	Availability	Demand	Availability	Demand	Availability	Demand	Availability	Demand
		65004.1	64745.3	na	na	72410.9	59939.6	80287.5	91703	na	31446.1	145524	125765			Confined	1	0	69694.3	65000	69694.3	195000	73362.4	0	40349.3
		65070	71367	na	na	44850.1	72924.2	58435.4	82118.4	na	48564.7	94605.6	197932			Sometimes Confined	2	0	73362.4	0	73362.4	121638	121048	0	13755.4
		72652.9	67878.1	na	na	80714.3	66003.1	70203	91703	na	50364.4	125874	145373			Never Confined	3	0	10087.3	0	40349.3	589.64	0	0	0
		61254.2	72847.5	na	na	57441.3	91703	88300.8	91703	na	68223.2	149624	138361
		73362.4	65258.2	na	na	60624.9	63036.1	65827	85236.3	na	34786	119737	163443			Estimation of Standard Deviation from user confidence, weighted by method coverage
		69219.9	63751.3	na	na	79236.8	52827.7	56811.5	87671.4	na	15313.9	94605.8	184510			Weighted stdev	%CP	w_SD	% DD	w_SD	%CVR	w_SD	%ORV	w_SD	Total SD
		67673.5	70998.5	na	na	73722	91703	72459.8	91703	na	33923.9	93972.8	154006			Confined	0	0	1	22457.9	0	0	0	0	22457.9
		70606	72814.9	na	na	70133.2	90059.5	60791	90873.2	na	21894.6	61973.4	172458			Sometimes Confined	0	0	0	0	1	28072.3	0	0	28072.3
		72145.3	62119.2	na	na	68057.6	72519.4	75977.9	73309.8	na	5862.58	135779	146140			Never Confined	0	0	0	0	1	61759.2	0	0	61759.2
		59420.1	73362.4	na	na	75917.5	85549.6	61825.8	74989	na	43799.4	167642	160704			Total		0		22457.9		89831.5		0	112289
		73362.4	63359.6	na	na	80421.7	91509.2	61794.2	88491.9	na	812.066	91630	174717			Free roaming		0		0		89831.5		0	89831.5
		63987.8	71064.9	na	na	42982.4	58809.9	74767.7	83856.7	na	0	51438.1	185711
		73362.4	55642.3	na	na	82056.1	82120	73446.6	79354.5	na	10575.4	163238	201747			Vaccination Coverage 95% CI
		73362.4	71771.2	na	na	84933.3	89085.3	73050.5	91703	na	15392.2	83068	157137				Conf	Lower	Upper	Delt (%)
		58528.4	56753.6	na	na	57377.8	80491.8	72573.6	91703	na	67597.1	86452.3	149032			Confined	4456.13	0.825271	0.946754	0.0607413
		57961.2	71169.9	na	na	56317.7	91565.7	91703	81249.7	na	52962.7	82244.7	157109			Sometimes Confined	5570.16	0.739259	0.860741	0.0607413
		73362.4	71617.2	na	na	44269.8	61511.8	78462.6	91703	na	51896.2	146439	201747			Never Confined	12254.4	0.539259	0.660741	0.0607413
		66734.8	73362.4	na	na	91703	65557.5	79943.6	73070.2	na	25388.7	104634	144993			Total	22280.7	0.646461	0.767944	0.0607413
		69310	73362.4	na	na	62658.6	70318.7	71513.9	90923.3	na	42829	201747	150879			Free roaming	17824.5	0.601759	0.723241	0.0607413
		68340	69189.5	na	na	91703	59005.3	56953.3	87266.3	na	28963.6	179949	154129
		56512.4	58155.3	na	na	73913.1	63490.9	77404.9	91703	na	25466.2	45077.5	152658			Vaccination Efficiency
		67072	73362.4	na	na	80386.6	72056.7	63658.1	80950.6	na	36655.8	120596	131367				Pop	Vax threshold	CP Ratio	DD Ratio	CVR Ratio	ORV Ratio	Vax Dif	Ratio
		73362.4	73362.4	na	na	61197.9	86009.3	44989.2	83376.2	na	44223.2	132303	192544			Confined	73362.4	220087	0	0.295337	0.295337	0.295337	-155087	-2.38596
		67276.6	70168.2	na	na	66901.2	52299.3	90446.5	81331.8	na	0	173366	201747			Sometimes Confined	91703	275109	0	0	0.266667	0.266667	-201747	-3.10379
		68821.5	58404.2	na	na	71291.2	73940.4	91518.8	91703	na	45457.9	173631	159956			Never Confined	201747	605240	0	0	0.2	0.2	-484192	-7.44911
		70075.7	58916.8	na	na	86999.6	91703	82137.2	83464.6	na	3213.21	198963	171939			Total	366812	1100436	0	0.0590675	0.235734	0.235734
		73362.4	63420.8	na	na	58602.4	67901.3	57599.4	91703	na	15886.1	105633	177920
		60662.6	69561.5	na	na	79358.4	76286.7	88051.4	91703	na	39335.9	82262.3	129352			Estimated Wastage
		73362.4	69211.1	na	na	79339.4	79133.4	57255	91703	na	39289.8	135069	184056
		64190.5	60431.9	na	na	69386.1	84791.6	90588.5	85110.9	na	42727.2	63838.4	179452
		61456.2	73362.4	na	na	64737.2	72811.6	76024.8	79052.5	na	56742	137978	201747
		68892.4	66705.3	na	na	77674.9	71159.4	63569.6	85308.1	na	46084.3	76175.1	157596
		73362.4	73362.4	na	na	75004.5	88931.4	82407.8	80505.6	na	43027.8	72595	122897
		68989.4	68928.6	na	na	62593.8	61192.5	73566.7	78115.7	na	60735.5	133874	189177
		56659.5	71609.5	na	na	72779.1	41494.9	85188.5	91703	na	17633.1	164385	168860
		67383.2	49032.2	na	na	62274.1	80959.3	84054.2	81620.9	na	16797.8	114848	130255
		53018.8	68845	na	na	76187.8	63720.9	63581.5	87324.6	na	4262.7	87253	156107
		73362.4	73362.4	na	na	70405	74187.5	48701.4	83280.7	na	12966.2	170566	167279
		61879.8	69538.7	na	na	88280.3	77068.9	89611	76635.5	na	26637.1	168711	186468
		73362.4	67082.2	na	na	91703	69612.7	81164.3	88974.2	na	26022.4	160028	118531
		69182.4	54824.9	na	na	91703	60427.2	71828.7	89348.9	na	19283.5	69976.5	169907
		73362.4	73362.4	na	na	79105.2	91703	66537.6	91703	na	32777.3	124849	186392
		73362.4	71988	na	na	72409.3	81306.2	90385.6	78397.2	na	22795.8	133549	191314
		61241.6	61316.3	na	na	60857.9	83803.9	54962.8	69943.8	na	27625.2	107415	159982
		73362.4	68705.5	na	na	91703	82721.7	90787.9	74647.8	na	15630.9	117279	157991
		73362.4	48794.7	na	na	80009	74839.9	69171.9	91703	na	1665.15	118048	184671
		69304.5	57210.4	na	na	83276.6	84393.7	62172.1	72135.6	na	40871.5	201747	106326
		73362.4	69578.7	na	na	84487.4	71175.9	84147.4	91703	na	51518.2	123504	143471
		68246.2	58129.7	na	na	56490.7	65122.3	62007.3	91437.4	na	30155.9	101463	156117
		73362.4	73362.4	na	na	34917.9	72240	64085.2	86952.2	na	6085.13	126410	172198
		69730.2	72286.2	na	na	90097	71398.3	70693.1	91703	na	58247.9	112591	140767
		73362.4	73362.4	na	na	72074.4	72737.2	63513.1	91703	na	9424.63	117911	168043
		70724.8	73362.4	na	na	44496.4	71241.6	78357	90279	na	5825.83	172478	114080
		63078.4	71760.3	na	na	69330.3	71482.2	56417.5	91703	na	37820.3	103780	158136
		69093.3	66876.3	na	na	91703	64327	78758.4	89902	na	41171.7	96748.3	152251
		73362.4	67001.9	na	na	83307	91703	91703	77721.1	na	59176.5	57126.5	150532
		68603.1	65823.5	na	na	68341	72382.2	79291.4	82976.8	na	19724.2	91115.1	174423
		72488.6	66887.6	na	na	71442.9	91703	87129.8	91703	na	16032	153687	168695
		72288.1	70180.7	na	na	60130.5	53956.1	35515.8	91703	na	46592.2	135448	157873
		59533.4	73362.4	na	na	61164.6	91703	67043.9	73965.4	na	40092.6	102191	141884
		62511.4	68017.1	na	na	88614.4	87429.4	78580.8	85946.1	na	22811.6	150482	174076
		73362.4	62000.4	na	na	52505.9	66639.4	74496.2	80079	na	31725.4	104001	177040
		67026.2	66963	na	na	68170.6	71461.7	74678.5	78332.2	na	22827.2	125324	164430
		73362.4	73362.4	na	na	74609.9	88191.1	42413.1	89536.5	na	26268.8	201747	185678
		73362.4	71678.2	na	na	66601.7	57382.7	69719.3	81092.6	na	44349.3	147956	167918
		73362.4	73362.4	na	na	60258.9	61754.9	72253.9	85129.1	na	46542.7	129318	126780
		67418	73362.4	na	na	73089.7	73459.7	83231.3	89161.1	na	32386.2	72819.7	117308
		73362.4	61708.1	na	na	81242.6	65002.5	81701	90726	na	42026	105537	201747
		66094.4	62926.8	na	na	87428.1	91703	90807.7	90563.4	na	54539.7	176600	176210
		64176.6	71336.3	na	na	90018.7	80021.7	78493.5	81390.5	na	28604.3	110968	201747
		73362.4	73362.4	na	na	73269.9	68408.3	67486.8	91703	na	32088.4	201747	145964
		68219.7	73362.4	na	na	73208.1	89371.5	64761.8	86676.3	na	47621.1	116181	186478
		69707.1	73362.4	na	na	76674.1	80407.7	72592.3	73653.4	na	13977.4	135448	173998
		68556.7	61330.9	na	na	91703	51789	71319.8	91703	na	0	84168.4	120146
		73362.4	68951.5	na	na	85779.4	73313.8	76673.6	89514.5	na	25488.7	75552	162169
		73362.4	71636.9	na	na	90511.6	77811	69596.2	83780	na	9713.71	139681	201747
		73362.4	72041	na	na	64946.8	76932.2	88556.4	84702.7	na	16763.8	75323.5	165740
		70433.4	63731.5	na	na	80211.5	76691.8	63846.8	85104.1	na	76682.2	189836	147994
		71574.8	57335.1	na	na	67124.5	85524.9	67712.1	90265.5	na	40956	101881	137060
		51874.2	65067.7	na	na	74762.8	78376.2	65248.6	91703	na	16634	138464	122651
		73362.4	62106.8	na	na	61644.3	81831.6	37682.6	91703	na	38925.7	119659	126778
		67847	54462	na	na	47179	66967.7	91703	86162.9	na	48974.8	170534	177524
		65506.1	54560.5	na	na	76081.6	85268.9	77283.6	91703	na	15953.5	107067	162242
		55146.9	73362.4	na	na	80391.1	68994.2	71142.9	84704.7	na	48509.9	124770	130281
		73362.4	66762.7	na	na	91703	72219.8	85237.5	85553.1	na	57592.3	55907.1	185441
		68520.3	56056.1	na	na	45647.8	79244.8	73416.9	91703	na	38329.2	188347	184215
		73362.4	73362.4	na	na	82723	70050.7	68993.3	89307.5	na	32044.9	156539	155594
		73362.4	73362.4	na	na	66118.9	73977.8	68691.4	84163.4	na	58116.6	159047	123576
		73362.4	64897.9	na	na	68153.7	68175.9	67555.3	66222.4	na	34208.5	64749.1	200784
		73362.4	73362.4	na	na	87273.5	66595.3	87339.6	91703	na	49277.2	180616	157607
		52920.2	63989.1	na	na	79758.8	86924.1	40250.8	67771.7	na	0	105863	189038
		69770.5	63259.5	na	na	72661.7	61260.1	59094.9	91703	na	24736.7	74889.9	148826
		63198.1	71964.9	na	na	86974.3	66355.3	57568.7	83411	na	53218.8	179882	142634
		70843.6	73362.4	na	na	72588.8	86258	58551.6	91703	na	37747.1	83691.1	201747
		69518.3	56964.4	na	na	66363.1	63985.4	71985.6	83648.7	na	37136.2	110535	179587
		65730.1	73362.4	na	na	62586.9	53530.4	85645.4	69086.1	na	22369.2	133628	201747
		54952.5	67635.1	na	na	75423.6	70276.1	74627.1	91703	na	43260.2	110090	147528
		60765.9	60762.1	na	na	86617.2	91703	73224.6	88417.2	na	56078.5	125503	201747

## Sheet: Scenario 1 Confinement
Baseline Scenario												Scenario 1: DOG POPULATION
1. Describe the confinement of the dog population in the program area												1. Describe the confinement of the dog population in the program area
Total Dogs	30000											Total Dogs	30000
Always Confined	0.28											Always Confined	0.37
Sometimes Confined	0.48											Sometimes Confined	0.42
Never Confined	0.24											Never Confined	0.21
2. Provide the number of vaccines you plan to procure (number)						SCENARIO 1: DOG POPULATION Your vaccination program has been stalled at 52% coverage for several years and you are considering making changes to the program. You decide to invest $30,000 into owner education to try to improve adherence to leash laws, and reduce the number of free-roaming dogs in your program area You estimate that by investing this money you can increase the confined population b…						2. Provide the number of vaccines you plan to procure (number)						RESULTS As a result of your educational efforts, the free-roaming dog population was reduced and the program was more efficient, with only 30% of the vaccines going unused. However, the total and free-roaming dog vaccination coverages are still well below the goal of 70% and the cost per dog vaccinated increased to $5.73
Parenteral	24000											Parenteral	24000
Oral	0											Oral	0
3. Allocate the vaccines to a vaccination strategy (percent)												3. Allocate the vaccines to a vaccination strategy (percent)
CP	24000			1								CP	24000			1
DD	0			0								DD	0			0
CVR	0			0								CVR	0			0
ORV	0			0								ORV	0			0
4. Describe the vaccine efficacy (percent)												4. Describe the vaccine efficacy (percent)
Parenteral	1											Parenteral	1
Oral	1											Oral	1
5. Expected Vaccination Effectiveness by Method §												5. Expected Vaccination Effectiveness by Method §
Confinement status:	CPV	DDV	CVR	ORV								Confinement status:	CPV	DDV	CVR	ORV
Confined	0.8	0.8	0.05	0.05								Confined	0.8	0.8	0.05	0.05
Sometimes Confined	0.6	0.6	0.8	0.8								Sometimes Confined	0.6	0.6	0.8	0.8
Never Confined	0.05	0.05	0.6	0.8								Never Confined	0.05	0.05	0.6	0.8
7. Vaccination Campaign Duration (Days)												7. Vaccination Campaign Duration (Days)
Days	60											Days	60
8. Vaccinator Capacity (dogs/person/day)												8. Vaccinator Capacity (dogs/person/day)
CP	30											CP	30
DD	30											DD	30
CVR	30											CVR	30
ORV	50											ORV	50
RESULTS - BEFORE												RESULTS - AFTER					CHANGE
Vaccine Wastage			0.35									Vaccine Wastage			0.3		-0.05
Total Vaccination Coverage			0.52									Total Vaccination Coverage			0.56		0.04
Free Roaming Vaccination Coverage			0.42									Free Roaming Vaccination Coverage			0.42		0
Cost per Dog Vaccinated			4.17									Cost per Dog Vaccinated			5.73		0.374101
Total Campaign Cost			65625									Total Campaign Cost			96076		0.464015

## Sheet: Scenario 2 Vax Procurement
Baseline Scenario												Scenario 2: DOG POPULATION
1. Describe the confinement of the dog population in the program area												1. Describe the confinement of the dog population in the program area
Total Dogs	30000											Total Dogs	30000
Always Confined	0.28											Always Confined	0.28
Sometimes Confined	0.48											Sometimes Confined	0.48
Never Confined	0.24											Never Confined	0.24
2. Provide the number of vaccines you plan to procure (number)						SCENARIO 2: Vaccine Procurement Your vaccination program has been stalled at 52% coverage for several years and you are considering making changes to the program. You decide to procure an additional 5,000 doses this year in an effort to increase the vaccination coverage.						2. Provide the number of vaccines you plan to procure (number)						RESULTS The additional vaccines were all wasted. In baseline scenario already 30% of the vaccines were unused. Because no changes were made to the campaign to improve vaccination uptake by the community, the additional vaccine doses procured went unused and the cost per dog vaccinated increased to $4.34
Parenteral	24000											Parenteral	29000
Oral	0											Oral	0
3. Allocate the vaccines to a vaccination strategy (percent)												3. Allocate the vaccines to a vaccination strategy (percent)
CP	24000			1								CP	29000			1
DD	0			0								DD	0			0
CVR	0			0								CVR	0			0
ORV	0			0								ORV	0			0
4. Describe the vaccine efficacy (percent)												4. Describe the vaccine efficacy (percent)
Parenteral	1											Parenteral	1
Oral	1											Oral	1
5. Expected Vaccination Effectiveness by Method §												5. Expected Vaccination Effectiveness by Method §
Confinement status:	CPV	DDV	CVR	ORV								Confinement status:	CPV	DDV	CVR	ORV
Confined	0.8	0.8	0.05	0.05								Confined	0.8	0.8	0.05	0.05
Sometimes Confined	0.6	0.6	0.8	0.8								Sometimes Confined	0.6	0.6	0.8	0.8
Never Confined	0.05	0.05	0.6	0.8								Never Confined	0.05	0.05	0.6	0.8
7. Vaccination Campaign Duration (Days)												7. Vaccination Campaign Duration (Days)
Days	60											Days	60
8. Vaccinator Capacity (dogs/person/day)												8. Vaccinator Capacity (dogs/person/day)
CP	30											CP	30
DD	30											DD	30
CVR	30											CVR	30
ORV	50											ORV	50
RESULTS - BEFORE												RESULTS - AFTER					CHANGE
Vaccine Wastage			0.35									Vaccine Wastage			0.46		0.11
Total Vaccination Coverage			0.52									Total Vaccination Coverage			0.52		0
Free Roaming Vaccination Coverage			0.42									Free Roaming Vaccination Coverage			0.42		0
Cost per Dog Vaccinated			4.17									Cost per Dog Vaccinated			4.34		0.0407674
Total Campaign Cost			65625									Total Campaign Cost			96076		0.464015

## Sheet: Scenario 3a Vax Strategy
Baseline Scenario												Scenario 3a: DOG POPULATION
1. Describe the confinement of the dog population in the program area												1. Describe the confinement of the dog population in the program area
Total Dogs	30000											Total Dogs	30000
Always Confined	0.28											Always Confined	0.28
Sometimes Confined	0.48											Sometimes Confined	0.48
Never Confined	0.24											Never Confined	0.24
2. Provide the number of vaccines you plan to procure (number)						SCENARIO 3a: Vaccine Strategy Your vaccination program has been stalled at 52% coverage for several years and you are considering making changes to the program. Recognizing that many of the dogs are loosely owned or free roaming you decide to allocate more vaccines to strategies that target these dog populations. You decide upon the following vaccine allocation CP - 50% DD - 25% CVR - 25%						2. Provide the number of vaccines you plan to procure (number)						RESULTS The new vaccination strategy was successful! The total dog vaccination coverage exceeded the goal of 70% and the cost per dog vaccinated decreased by 21%. However, the free-roaming dog population is just below the70% goal and there are still 10% of the vaccines that will be wasted. This campaign could be made even more efficient.
Parenteral	24000											Parenteral	24000
Oral	0											Oral	0
3. Allocate the vaccines to a vaccination strategy (percent)												3. Allocate the vaccines to a vaccination strategy (percent)
CP	24000			1								CP	12000			0.5
DD	0			0								DD	6000			0.25
CVR	0			0								CVR	6000			0.25
ORV	0			0								ORV	0			0
4. Describe the vaccine efficacy (percent)												4. Describe the vaccine efficacy (percent)
Parenteral	1											Parenteral	1
Oral	1											Oral	1
5. Expected Vaccination Effectiveness by Method §												5. Expected Vaccination Effectiveness by Method §
Confinement status:	CPV	DDV	CVR	ORV								Confinement status:	CPV	DDV	CVR	ORV
Confined	0.8	0.8	0.05	0.05								Confined	0.8	0.8	0.05	0.05
Sometimes Confined	0.6	0.6	0.8	0.8								Sometimes Confined	0.6	0.6	0.8	0.8
Never Confined	0.05	0.05	0.6	0.8								Never Confined	0.05	0.05	0.6	0.8
7. Vaccination Campaign Duration (Days)												7. Vaccination Campaign Duration (Days)
Days	60											Days	60
8. Vaccinator Capacity (dogs/person/day)												8. Vaccinator Capacity (dogs/person/day)
CP	30											CP	30
DD	30											DD	30
CVR	30											CVR	30
ORV	50											ORV	50
RESULTS - BEFORE												RESULTS - AFTER					CHANGE
Vaccine Wastage			0.35									Vaccine Wastage			0.1		-0.25
Total Vaccination Coverage			0.52									Total Vaccination Coverage			0.72		0.2
Free Roaming Vaccination Coverage			0.42									Free Roaming Vaccination Coverage			0.69		0.27
Cost per Dog Vaccinated			4.17									Cost per Dog Vaccinated			3.31		-0.206235
Total Campaign Cost			65625									Total Campaign Cost			71897		0.0955733

## Sheet: Scenario 3b Vax Strategy
Baseline Scenario												Scenario 3b: DOG POPULATION
1. Describe the confinement of the dog population in the program area												1. Describe the confinement of the dog population in the program area
Total Dogs	30000											Total Dogs	30000
Always Confined	0.28											Always Confined	0.28
Sometimes Confined	0.48											Sometimes Confined	0.48
Never Confined	0.24											Never Confined	0.24
2. Provide the number of vaccines you plan to procure (number)						SCENARIO 3b: Vaccine Strategy Your vaccination program has been stalled at 52% coverage for several years and you are considering making changes to the program. Recognizing that many of the dogs are loosely owned or free roaming you decide to allocate more vaccines to strategies that target these dog populations. You decide upon the following vaccine allocation CP - 50% DD - 10% CVR - 25% ORV - 1…						2. Provide the number of vaccines you plan to procure (number)						RESULTS The new vaccination strategy was successful! The total dog vaccination coverage exceeded the goal of 70% and the cost per dog vaccinated decreased by 23%. Furthermore, the campaign is expected to reach maximum efficiency, with 0% of the vaccines going to waste and maximum coverage of 80% among both the total and free-roaming dog populations.
Parenteral	24000											Parenteral	20400
Oral	0											Oral	3600
3. Allocate the vaccines to a vaccination strategy (percent)												3. Allocate the vaccines to a vaccination strategy (percent)
CP	24000			1								CP	12000			0.5
DD	0			0								DD	2400			0.1
CVR	0			0								CVR	6000			0.25
ORV	0			0								ORV	3600			0
4. Describe the vaccine efficacy (percent)												4. Describe the vaccine efficacy (percent)
Parenteral	1											Parenteral	1
Oral	1											Oral	1
5. Expected Vaccination Effectiveness by Method §												5. Expected Vaccination Effectiveness by Method §
Confinement status:	CPV	DDV	CVR	ORV								Confinement status:	CPV	DDV	CVR	ORV
Confined	0.8	0.8	0.05	0.05								Confined	0.8	0.8	0.05	0.05
Sometimes Confined	0.6	0.6	0.8	0.8								Sometimes Confined	0.6	0.6	0.8	0.8
Never Confined	0.05	0.05	0.6	0.8								Never Confined	0.05	0.05	0.6	0.8
7. Vaccination Campaign Duration (Days)												7. Vaccination Campaign Duration (Days)
Days	60											Days	60
8. Vaccinator Capacity (dogs/person/day)												8. Vaccinator Capacity (dogs/person/day)
CP	30											CP	30
DD	30											DD	30
CVR	30											CVR	30
ORV	50											ORV	50
RESULTS - BEFORE												RESULTS - AFTER					CHANGE
Vaccine Wastage			0.35									Vaccine Wastage			0		-0.35
Total Vaccination Coverage			0.52									Total Vaccination Coverage			0.8		0.28
Free Roaming Vaccination Coverage			0.42									Free Roaming Vaccination Coverage			0.8		0.38
Cost per Dog Vaccinated			4.17									Cost per Dog Vaccinated			3.2		-0.232614
Total Campaign Cost			65625									Total Campaign Cost			76807		0.170392

## Sheet: Scenario 5 Strategy Effectivene
Baseline Scenario												Scenario 5: DOG POPULATION
1. Describe the confinement of the dog population in the program area												1. Describe the confinement of the dog population in the program area
Total Dogs	30000											Total Dogs	30000
Always Confined	0.28											Always Confined	0.28
Sometimes Confined	0.48											Sometimes Confined	0.48
Never Confined	0.24											Never Confined	0.24
2. Provide the number of vaccines you plan to procure (number)						SCENARIO 5: Strategy Effectiveness Your vaccination program has been stalled at 52% coverage for several years and you are considering making changes to the program. You decide to spend $50,000 to enact enforceable dog rabies vaccinen legislation, requiring that all dogs are vaccinated annually. In addition, you double your education budget from $16,420 to $32,840 to improve awareness and dog own…						2. Provide the number of vaccines you plan to procure (number)						RESULTS The new vaccination strategy improved coverages, but below your expectation of 70%. Neither total or free-roaming dog populations reached the critical threshold and rabies is continuing to circulate in the program area. Furthermore, the cost per dog vaccinated increased 62% due to the costs associated with leash law enforcement and rabies vaccination education.
Parenteral	24000											Parenteral	24000
Oral	0											Oral	0
3. Allocate the vaccines to a vaccination strategy (percent)												3. Allocate the vaccines to a vaccination strategy (percent)
CP	24000			1								CP	20400			0.85
DD	0			0								DD	3600			0.15
CVR	0			0								CVR	0			0
ORV	0			0								ORV	0			0
4. Describe the vaccine efficacy (percent)												4. Describe the vaccine efficacy (percent)
Parenteral	1											Parenteral	1
Oral	1											Oral	1
5. Expected Vaccination Effectiveness by Method §												5. Expected Vaccination Effectiveness by Method §
Confinement status:	CPV	DDV	CVR	ORV								Confinement status:	CPV	DDV	CVR	ORV
Confined	0.8	0.8	0.05	0.05								Confined	0.95	0.95	0.05	0.05
Sometimes Confined	0.6	0.6	0.8	0.8								Sometimes Confined	0.8	0.8	0.8	0.8
Never Confined	0.05	0.05	0.6	0.8								Never Confined	0.05	0.05	0.6	0.8
7. Vaccination Campaign Duration (Days)												7. Vaccination Campaign Duration (Days)
Days	60											Days	60
8. Vaccinator Capacity (dogs/person/day)												8. Vaccinator Capacity (dogs/person/day)
CP	30											CP	30
DD	30											DD	30
CVR	30											CVR	30
ORV	50											ORV	50
RESULTS - BEFORE												RESULTS - AFTER					CHANGE
Vaccine Wastage			0.35									Vaccine Wastage			0.17		-0.18
Total Vaccination Coverage			0.52									Total Vaccination Coverage			0.66		0.14
Free Roaming Vaccination Coverage			0.42									Free Roaming Vaccination Coverage			0.55		0.13
Cost per Dog Vaccinated			4.17									Cost per Dog Vaccinated			6.74		0.616307
Total Campaign Cost			65625									Total Campaign Cost			133848		1.03959

[truncated: 1 more sheets: Scenario 8 Capacity]
