# Supplementary material for: Reviewing Solutions of Scale for Canine Rabies Elimination in India
Source: Trop Med Infect Dis. 2020 Mar 23;5(1):47. doi: 10.3390/tropicalmed5010047 (PMC7157614; doi:10.3390/tropicalmed5010047)
Supplement: Supplementary file 1 [file tropicalmed-05-00047-s001.zip › Supplementary files/Bangalore estimates/Bang Scen C - OBH - 11d.xlsx]

## Sheet: Title
	Planning aid for the implementation of dog vaccine campaigns to prevent and control rabies†
	Government perspective
	2018-02-10
	Authors: Ryan M. Wallace and Jesse D. Blanton
	Affiliation: Poxvirus and Rabies Branch (PRB), Division of High Consequence Pathogens and Pathology (DHCPP), National Center for Emerging and Zoonotic Infectious Diseases (NCEZID)
	*This spreasheet is a beta test version. It has not been officially cleared by the funding agency. The use of this version is for testing purposes only. The methodology used, findings, and conclusions produced from this software are those of the authors and do not necessarily represent the views of the Centers for Disease Control and Prevention.

## Sheet: Instructions & Definitions
	Instructions and definitions
	Updated:	2018-02-10
	Study perspective:	Government
	Instructions:
	Blue tabs indicate sheets were program data are required
	White cell: user can modify content
	Grey cell: do not modify content
	Important definitions and clarifications
	1. Methods of dog vaccination
	Central point / fixed point vaccination (CPV)
	Uses community engagement to encourage people to bring their dogs to a centralized location where vaccinators have established a temporary dog vaccination clinic. Owned dogs and dogs which are always or partially confined to an owner’s control are typically favored by this vaccination method. Free roaming dogs may not be readily handled by dog owners and are thus less likely to be reached by this…
	Capture, vaccinate, and release (CVR)
	CVR programs can be successful at reaching free roaming dogs, including owned and stray dogs. Free roaming dogs are the largest contributor to enzootic rabies transmission; thus CVR programs target the highest rabies-risk dog population, but require a skilled workforce to capture and vaccinate dogs, can be more labor intensive, and may be more costly than DD and CP vaccination strategies. CVR sho…
	Door to door vaccination (DDV)
	DD clinics are more labor intensive, but do not require the owner to bring the dog to a centralized point. This method allows reaching owners of aggressive or overly shy dogs, and dog owners that were not aware of an ongoing dog vaccination campaign. However, as with CP, DD vaccination is unlikely to reach community owned and stray dogs. Similarly, owned dogs that are allowed to roam freely may n…
	Oral vaccination (ORV)
	ORV is still a developing technology; it has not been widely adopted nor has it been shown to be successful as a singular vaccination method. However, recent advances in ORV technology have shown great promise, and field studies have shown that ORV in combination with DD and CP strategies can improve the vaccination coverage of the dog population.
	2. Confinement status
	Always confined dogs
	Dogs that remain under the owner's control at all times (i.e. walked on a leash and only unsupervised when inside a home or a securely walled compound)
	Semi-confined dogs
	Dogs that are allowed to roam freely within a community. The amount of time freely roaming may vary and this variation should be considered when estimated the probability of vaccination by each vaccination method.
	Never-confined dogs
	Dogs that are never under the control of an owner. These are typically referred to as community owned dogs or feral dogs, but a small percentage may have a single owner
	Free roaming dogs
	Include all semi-confined and never confined dogs in a community.
	3. Methodological clarifications and assumptions
	Allocation
	Total number of dogs multiplied by the probability that the dog category would become vaccinated.
	Accessibility
	The probability that a dog will be vaccinated is dependent on the method of the campaign that is undertaken. CP and DD campaigns will have a higher probability of reaching confined and semi-confined dogs and will have a lower probability of reaching dogs which are never confined. CV R and ORV will have a higher probability of reaching dogs that are on the streets. Few studies have looked at vacci…
	Rank order
	Vaccination methods were ranked based on their ability to reach dogs, startified by confinement status. The rank order determines which dogs have first access to the vaccines. When either the number of vaccines in demand are reached or all dogs of the higher ranked status are predicted to be vaccinated, the remaining vaccines become available to the next highest ranked dog category.
	Vaccine wastage
	Number vaccines that would be predicted to be left over after the vaccination campaign. Wastage is stratified by vaccination method.
	4. Ways to improve vaccination coverage
	Users can experiment with the tool to identify the cost and vaccination coverage benefits of utilizing alternative vaccination strategies or through improve vaccination effectiveness. Methods to improve effectiveness may include: Shifting the dog population structure into the always confined category, improving vaccinator training and capacity, improve community awareness and engagement, or procu…
	CALCULATOR STEP	IMPACT	EXAMPLE
	1 - Dog Confinment	Conducting activities that encourage good ownership can make dogs more accessible to less costly vaccination strategies, such as Central Point Vaccination	Scenario 1: Confinement
	2 - Vaccine Procurement	In some situations the reason for low coverage is limited supply of vaccine, and simply incureasing the amount of vaccine procured can improve vaccination coverage	Scenario 2: Vaccine Procurement
	3 - Vaccination Strategy	Different strategies for vaccination target different dogs. By tailoring your strategies to your dog populations you can make campaigns for effective and more efficient.	Scenarios 3a and 3b: Vaccination Strategy
	4 - Vaccine Efficacy	Vaccines may have different levels of efficacy, which can impact the level of truly immunized dogs in a population. Choosing high quality vaccines may increase the success of a program.	No scenario provided
	5 - Strategy Effectiveness	The effectiveness of a vaccine strategy, that is the expected vaccination coverage in the dog population, is influenced by multiple factors ranging from dog owner acceptance of vaccination, education and awareness of the campaign, experience of the vaccinators, and more. This is one of the most difficult values to estimate for a vaccination program, but by experimenting with different scenarios, …	Scenario 5: Strategy Effectiveness
	6 - Confidence Level	Users of this tool should input the level of confidence they have in their responses. Users who have been involved in the vaccination program for many years may have a high level of confidence (confidence = 10) whereas users who are developing a new campaign in a new program area may have to make educated guesses for many of the parameters in this tool (confidence = 1). The confidence level will …	No scenario provided
	7 - Duration of Vaccination Campaign	Campaigns are recommended to be completed in as short a time as possible to maximize the population immunity levels and decrease costs and fatigue associated with drawn-out campaigns. Changing the duration will impact the expected number of staff needed to conduct the vaccination campaign, but should have only minimal impact on estimated coverage and costs.	No scenario provided
	8 - Capacity to Vaccinate Dogs	The number of dogs a vaccinator can vaccinate in a day (capacity) is one of the greatest components of vaccination campaign costs. Therefore, increasing a vaccinator's capacity to vaccinate can greatly reduce campaign costs. This may be achieved in a number of ways, such as improved education to dog owners, improved logistical capacity to get to vaccination zones faster, or improved motivation fo…	Scenario 8: Capacity
	9 - Campaign Costs	Campaigns are unique activities that are conducted by numerous governmental and non-governmental agencies. The tab "VACCINATION COSTS" provides a comprehensive list of potential costs that are incurred during a vaccinatino campaign. Some may not be relevent, and this may not include all costs a user will encounter. The cost tool is flexible and allows the user to tailor the costs to their program.	No scenario provided
	References used in the spreadsheet
	Kayali U, Mindekem R, Hutton G, Ndoutamia A, Zinsstag J. Cost‐description of a pilot parenteral vaccination campaign against rabies in dogs in N'Djaména, Chad. Trop Med Int Health (2006) 11(7):1058-65.
	Kaare M, Lembo T, Hampson K, Ernest E, Estes A, Mentzel C, et al. Rabies control in rural Africa: evaluating strategies for effective domestic dog vaccination. Vaccine (2009) 27(1):152-60.
	Lapiz SMD, Miranda MEG, Garcia RG, Daguro LI, Paman MD, Madrinan FP, et al. Implementation of an intersectoral program to eliminate human and canine rabies: the Bohol Rabies Prevention and Elimination Project. PLoS Negl Trop Dis (2012) 6(12):e1891.
	Hatch B, Anderson A, Sambo M, Maziku M, Mchau G, Mbunda E, et al. Towards Canine Rabies Elimination in South‐Eastern Tanzania: Assessment of Health Economic Data. Transbound Emerg Dis (2016).
	Knobel DL, Cleaveland S, Coleman PG, Fèvre EM, Meltzer MI, Miranda MEG, et al. Re-evaluating the burden of rabies in Africa and Asia. Bull WHO (2005) 83(5):360-8.
	Tenzin, Wangdi K, Ward MP. Human and animal rabies prevention and control cost in Bhutan, 2001–2008: The cost–benefit of dog rabies elimination. Vaccine (2012) 31(1):260-70.
	Wallace RM, Undurraga EA, Blanton JD, Cleaton J, Franka R, 2017. Elimination of dog-mediated rabies deaths by 2030: needs assessment and alternatives for progress based on dog vaccination. Front. Vet. Sci. 4:9. doi: 10.3389/fvets.2017.00009
	US Department of Commerce BoEA. National income and product account tables. Table 1.1.9 Implicit price deflators for Gross Domestic Product (2015) [cited 2015 22 December]. Available from: http://www.bea.gov/iTable/iTable.cfm?reqid=9&step=3&isuri=1&903=13#reqid=9&step=3&isuri=1&904=2000&903=13&906=a&905=2015&910=x&911=0

## Sheet: VACCINATION CALCULATOR
	Planning aid for the implementation of dog vaccination campaigns
	Input: Enter Values in White Cells								Results: calculated values
	1. Describe the confinement of the dog population in the program area.	Number of Dogs			%				Vaccination Doses by Strategy	Abbreviation		Procured	Used	Unused
	How many dogs are in the program area?	366812			1				Central Point Vaccination	CPV		0	0	0
	What proportion are always under owner confinement?	73362.4			0.2				Door to Door Vaccination	DDV		65000	65000	0
	What proportion are only sometimes under owner confinment?*	91703			0.25				Capture, Vaccinate, Release	CVR		0	0	0
	What proportion are always free-roaming?	201747			0.55				Oral Vaccine Handouts	ORV		195000	195000	0
													Confidence
	2. Provide the number of vaccines you plan to procure.	Doses Procured			%				Vaccination doses by dog type	Vaccinated	Unvaccinated	Percent	Lower	Upper	Immunized
	How many parenteral vaccines will be procured?	65000			1				Always confined	65000	8362.4	0.886012	0.825271	0.946754	0.886012
	How many oral vaccines will be procured?	195000							Sometimes confined	33602.7	58100.3	0.36643	0.305689	0.427171	0.293144
									Always free-roaming	161397	40349.3	0.8	0.739259	0.860741	0.64
	3. Allocate the vaccines to a vaccination strategy.	Doses Procured			%								Confidence
	What proportion of vaccines will be allocated to Central Point vaccination?	0			0				Vaccination coverage by dog type	Dogs	Immunized	Percent	Lower	Upper	Immunized
	What proportion of vaccines will be allocated to Door to Door vaccination?	65000			0.25				Total Population	366812	260000	0.70881	0.648069	0.769551	0.602488
	What proportion of vaccines will be allocated to Capture, Vaccinate, Release?	0			0				Free-roaming Population	293450	195000	0.664509	0.603768	0.725251	0.531607
	Proportion of vaccines allocated to Oral vaccination	195000			0.75
									Vaccine utilization	Procured	Used	Unused	Lower	Upper
	4. Describe the efficacy of the vaccines you have procured.	Percent Efficacious (%)								260000	1	0	0	0.0856948
	What is the efficacy of the parenteral vaccine?	1
	What is the efficacy of the oral vaccine?	0.8							Economic costs	Total ($)
									Cost per dog vaccinated	2.30506
	5. Expected Vaccination Effectiveness by Method §	Vaccination strategy**							Total Campaign Cost	599315
	Confinement status:	CPV	DDV	CVR	ORV				Lower bound	424070
	What is the expected coverage among dogs that are always confined?	0.95	0.95	0.05	0.05				Upper bound	756706
	What is the expected coverage among dogs that are only sometimes confined?	0.8	0.8	0.7	0.95
	What is the expected coverage among dogs that are never confined?	0.05	0.1	0.64	0.79
	6. How confident are you in your responses to the input variables?	5
	OPTIONAL: Suggested values for vaccination strategy table
	What is your current estimated program area vaccination coverage?	0.7
	GDREP§ phase:	Phase III
	Suggested values:	CPV	DDV	CVR	ORV
	Always confined	0.95	0.95	0.05	0.05
	Semi-confined	0.8	0.8	0.95	0.95
	Never confined	0.05	0.05	0.8	0.95
	Vaccination campaign costs per vaccinated dog†
	Click button to estimate the average cost per dog vaccinated
	* Dogs that are allowed to roam unsupervised in the community, but come back to a home to receive some level of care are considered "sometimes confined". These may include owned, community owned, or loosely owned dogs. ** Vaccination strategies = CPV: central point vaccination. CVR: Capture, vaccinate, and release. DDV: door to door. ORV: Oral rabies vaccination
	§ GDREP stands for Global Dog Rabies Elimination Pathway. See Wallace et al. 2017 for details.
	† Use "Dog Vax Cost" help worksheet to estimate vaccination campaign costs (best cost estimate, and lower and upper bounds)

## Sheet: VACCINATION COSTS
	Estimated economic costs of a dog vaccination campaign
	7. Vaccination Campaign Duration (Days)								Economic costs
	How many days will vaccination occur?	11
	8. Vaccinator Capacity (dogs/person/day)								Cost per Dog Vaccinated
	How many dogs can be vaccinated per person per day at Central Point vaccination clinics?	1							Estimated cost	2.30506
	How many dogs can be vaccinated per person per day during Door to Door vaccination clinics?	9.5							Lower bound	1.63104
	How many dogs can be vaccinated per person per day during Capture-Vaccinate-Release vaccination activities?	1							Upper bound	2.91041
	How many dogs can be vaccinated per person per day during Oral Vaccination activities?	32
	Personnel required for each vaccination strategy								Vaccination campaign costs
									Estimated cost	599315
	Central Point	0							Lower bound	424070
	Door to Door	684.211							Upper bound	756706
	CVR	0
	Oral Vaccination	0
	9. Costs per dog vaccination campaign								Total
	Summary of dog vaccination costs (per dog vaccinated)							Lower bound	Average	Upper bound
	Average cost per dog vaccinated (calculated using worksheet)							1.63104	2.30506	2.91041
	Total dogs vaccinated in pilot campaign							260000
	Human resources							0.215328	0.397759	0.490865
	Human vaccines / PEP							0.0075	0.0125	0.0175
	Transport costs							0.0258457	0.0266612	0.0359996
	Awareness campaign							0.0546221	0.0812899	0.107958
	Equipment							0.0502429	0.0740992	0.100587
	Dog vaccines (consumables)							1.2775	1.71275	2.1575
	Item	Units	Work days		Price/Unit				Total cost
				Lower	Average	Upper		Lower bound	Average	Upper bound
	Workers participating in campaign (per diem)							55985.4	103417	127625
	Program manager	1	11	12	18	24		132	198	264
	Informational supervisor	1	11	12	18	24		132	198	264
	Vaccination supervisor (1 per 25,000 dogs)	14.6725	11	8	15	20		1291.18	2420.96	3227.95
	Central Point technician	0	11	6	12	14		0	0	0
	Door to Door technician	684.211	11	7	13	16		52684.2	97842.1	120421
	Capture/Vax/Release technician	0	11	7	11	13		0	0	0
	ORV technician	0	11	7	13	16		0	0	0
	Driver	29.345	11	5	8	10		1613.97	2582.36	3227.95
	Other Personnel	2	11	6	8	10		132	176	220
	Transportation							6719.89	6931.92	9359.89
	Government vehicle (including gasoline)	0	11	10	15	20		0	0	0
	Other vehicle (ie rental, purchase, other)	29.345	11	10	15	20		3227.95	1650	2200
	Gasoline	29.345	11	10	15	20		3227.95	4841.92	6455.89
	Maintenance vehicle	8	11	3	5	8		264	440	704
	Public transport	0	11	1.3	1.6	1.9		0	0	0
	Awareness campaign							14201.7	21135.4	28069
	Media (e.g. posters)	10000	N/A	0.48	0.6	0.72		4800	6000	7200
	Air time (radio, car with speakers, etc.)	14.6725	10	30	35	40		4401.74	5135.37	5868.99
	Other costs	2	N/A	2500	5000	7500		5000	10000	15000
	Equipment							15013.2	22515.8	30702.6
	Tables	0	N/A	10	20	40		0	0	0
	Coolers	342.105	N/A	6	10	15		2052.63	3421.05	5131.58
	Dog handling (e.g., muzzles)	0	N/A	20	40	60		0	0	0
	CVR Kit	0	N/A	40	60	80		0	0	0
	First-aid	342.105	N/A	5	7	10		1710.53	2394.74	3421.05
	Central Vaccine Storage	1	365	20	30	40		7300	10950	14600
	CP/DD Bite PEP (1 in 2,000)	N/A	32.5	60	100	140		1950	3250	4550
	CVR Bite Booster PEP (1 in 500)	N/A	0	60	100	140		0	0	0
	Other equipment / supplies	1	N/A	2000	2500	3000		2000	2500	3000
	Total fixed costs							91920.2	154000	195756
	Dog vaccinations							332150	445315	560950
	Percent vaccine wastage							0	0	0.0856948
	Vaccines (Parenteral)	65000	N/A	0.3	0.4	0.5		19500	26000	32500
	Vaccines (Oral)	195000		1.5	2	2.5		292500	390000	487500
	Syringes and needles	65000	N/A	0.11	0.131	0.15		7150	8515	9750
	Vaccination certificates	260000	N/A	0.03	0.05	0.08		7800	13000	20800
	Dog marking	260000	N/A	0.02	0.03	0.04		5200	7800	10400
	Total variable costs							332150	445315	560950
	Total costs							424070	599315	756706
	Average cost per dog vaccinated							1.63104	2.30506	2.91041
	Notes
	Estimates of cost per dog vaccinated from previous studies
	Location	Author	Estimate (US$)
	N'Djamena, Chad	Kayali et al 2006	2.38
	Rural Tanzania (pastoralist and agro-pastolarist villages)	Kaare et al 2009	2.39
	Petchabun, Thailand	Knobel et al 2005	1.6
	Dar es Salaam, Tanzania	Hatch et al 2016	8.67
	Bohol, Visayas Islands, Philippines	Lapiz et al 2012	1.76
	Bhutan	Tenzin et al 2012	1.93
	Notes
	* All costs shown are in 2015 US dollars using US gross domestic product implicit price deflators.
	References used in the worksheet to estimate the default values utilized
	Kayali U, Mindekem R, Hutton G, Ndoutamia A, Zinsstag J. Cost‐description of a pilot parenteral vaccination campaign against rabies in dogs in N'Djaména, Chad. Trop Med Int Health (2006) 11(7):1058-65.
	Kaare M, Lembo T, Hampson K, Ernest E, Estes A, Mentzel C, et al. Rabies control in rural Africa: evaluating strategies for effective domestic dog vaccination. Vaccine (2009) 27(1):152-60.
	Lapiz SMD, Miranda MEG, Garcia RG, Daguro LI, Paman MD, Madrinan FP, et al. Implementation of an intersectoral program to eliminate human and canine rabies: the Bohol Rabies Prevention and Elimination Project. PLoS Negl Trop Dis (2012) 6(12):e1891.
	Hatch B, Anderson A, Sambo M, Maziku M, Mchau G, Mbunda E, et al. Towards Canine Rabies Elimination in South‐Eastern Tanzania: Assessment of Health Economic Data. Transbound Emerg Dis (2016).
	Knobel DL, Cleaveland S, Coleman PG, Fèvre EM, Meltzer MI, Miranda MEG, et al. Re-evaluating the burden of rabies in Africa and Asia. Bull WHO (2005) 83(5):360-8.
	Tenzin, Wangdi K, Ward MP. Human and animal rabies prevention and control cost in Bhutan, 2001–2008: The cost–benefit of dog rabies elimination. Vaccine (2012) 31(1):260-70.
	US Department of Commerce BoEA. National income and product account tables. Table 1.1.9 Implicit price deflators for Gross Domestic Product (2015) [cited 2015 22 December]. Available from: http://www.bea.gov/iTable/iTable.cfm?reqid=9&step=3&isuri=1&903=13#reqid=9&step=3&isuri=1&904=2000&903=13&906=a&905=2015&910=x&911=0

## Sheet: Calculations
	Calculations worksheet
	Part 1: Reference numbers and assumptions
	Transformation of input data from user													User's confidence		5		GDREP phases
	Probability of Vaccination			Vaccination Method*					Score	Vax %	Lower ≥	Upper <		Response	Eq. score	Weights		Vax coverage	Lower bound	Upper bound
				CP	DD	CVR	ORV		0	0.05	0	0.1		1	1	0.15		Phase I	0	0.175
	Confined			5	5	0	0		1	0.2	0.1	0.2999		2	1	0.15		Phase II a	0.175	0.35
	Sometimes Confined			4	4	4	5		2	0.4	0.3	0.4999		3	2	0.12		Phase II b	0.35	0.7
	Never Confined			0	1	3	4		3	0.6	0.5	0.6999		4	2	0.12		Phase III	0.7	1
									4	0.8	0.7	0.8999		5	2	0.12		Vax coverage		0.7
	*Vaccination strategies = CP: central point / fixed point vaccination. CVR: Capture, vaccinate, and release. DD: door to door. ORV: Oral rabies vaccination								5	0.95	0.9	1		6	3	0.08		GDREP Phase		Phase III
														7	3	0.08		Eq. number		4
	Rank order													8	3	0.08
			DD	CP	CVR	ORV								9	4	0.05
	Confined		1	1	3	3								10	4	0.05
	Sometimes Confined		2	2	1	2
	Never Confined		3	3	2	1
	Part 2: Calculations
	Demand															Estimated demand for vaccines and total vaccinated dogs
		Confined				Sometimes Confined				Never Confined							Demand				Total vaccinated					Immunized
		CP	DD	CVR	ORV	CP	DD	CVR	ORV	CP	DD	CVR	ORV				CP	DD	CVR	ORV	CP	DD	CVR	ORV	Total vax	Total Immunized
		69694.3	69694.3	3668.12	3668.12	73362.4	73362.4	73362.4	87117.8	10087.3	40349.3	121048	161397			Confined	69694.3	69694.3	3668.12	3668.12	0	65000	0	0	65000	65000
		22457.9	22457.9	22457.9	22457.9	28072.3	28072.3	28072.3	28072.3	61759.2	61759.2	61759.2	61759.2			Sometimes Confined	73362.4	73362.4	73362.4	87117.8	0	0	0	33602.7	33602.7	26882.2
	Average	67843.3	68369.6	#DIV/0!	#DIV/0!	73412	72117.1	73002.9	85853.9	#DIV/0!	30183.9	121491	160923			Never Confined	10087.3	40349.3	121048	161397	0	0	0	161397	161397	129118
	Stand dev	5775.09	6503.44	#DIV/0!	#DIV/0!	12679.8	13916.7	11832.4	6526.88	#DIV/0!	17511.4	41032	25624.5			Total					0	65000	0	195000	260000	221000
																Check					#DIV/0!	1	#DIV/0!	1
		DD	CP	CVR	ORV	DD	CP	CVR	ORV	DD	CP	CVR	ORV
		67030.6	69230.4	na	na	32961.7	74948.2	72903.4	77481.8	na	37363	96246.1	183584			Estimated demand and availability of vaccines by rank
		67991.8	73362.4	na	na	91703	89061.3	76307.7	91703	na	26330.8	116063	180024					CP		DD		CVR		ORV
		73362.4	52777.9	na	na	65890.1	79163.3	78787.9	59207.3	na	35332.4	142070	145801			Dog Type	Rank	Availability	Demand	Availability	Demand	Availability	Demand	Availability	Demand
		58411.9	73362.4	na	na	80016.2	70880.4	91703	88705	na	30203.5	79628.1	148613			Confined	1	0	69694.3	65000	69694.3	0	73362.4	195000	161397
		66308.8	63506.2	na	na	65871.1	63661.2	81023.8	87557.2	na	31220.9	147739	172142			Sometimes Confined	2	0	73362.4	0	73362.4	0	121048	33602.7	87117.8
		73362.4	71131.7	na	na	79322.4	79655.9	71854	91703	na	0	116833	182986			Never Confined	3	0	10087.3	0	40349.3	0	0	0	0
		66097	73362.4	na	na	83480.6	83049.1	91703	82519.2	na	30469.2	92033.2	120472
		73362.4	72559	na	na	91701.6	61919.5	73901.4	91703	na	37352.5	113459	129796			Estimation of Standard Deviation from user confidence, weighted by method coverage
		65945.3	73362.4	na	na	91703	90305.2	64403.1	90837	na	21008.7	164877	126185			Weighted stdev	%CP	w_SD	% DD	w_SD	%CVR	w_SD	%ORV	w_SD	Total SD
		60762.9	67600.9	na	na	72704.7	78574.1	83509.8	86927.3	na	42153.5	164161	129015			Confined	0	0	1	22457.9	0	0	0	0	22457.9
		70100.1	67972.1	na	na	75122.9	57037.3	81547.1	76634.5	na	46410.8	89425.1	169007			Sometimes Confined	0	0	0	0	0	0	1	28072.3	28072.3
		70721.7	73362.4	na	na	76731.5	79214.7	81426.5	82575.2	na	1544.26	87724.2	201747			Never Confined	0	0	0	0	0	0	1	61759.2	61759.2
		68602.3	69956.6	na	na	54714.1	86969.9	71090.6	91703	na	15839.1	170428	161702			Total		0		22457.9		0		89831.5	112289
		65039.6	66961.1	na	na	52962.9	70135.4	68656.7	91703	na	27435.4	130571	156355			Free roaming		0		0		0		89831.5	89831.5
		69975.9	73362.4	na	na	91703	67244.4	78434.2	89422.6	na	14998.8	187770	142885
		73362.4	65198.5	na	na	75255.5	70529.4	64160	78326.8	na	27481.7	122567	142035			Vaccination Coverage 95% CI
		67988.3	73362.4	na	na	75931.5	70915.7	63973.4	84745.8	na	32594.3	14178.1	143177				Conf	Lower	Upper	Delt (%)
		73362.4	50752.4	na	na	68884.6	83307.8	70774.1	91703	na	8644.49	143138	201747			Confined	4456.13	0.825271	0.946754	0.0607413
		57558.8	56734.8	na	na	68978.4	60829.8	60668.8	91703	na	43369.2	70901.9	171482			Sometimes Confined	5570.16	0.305689	0.427171	0.0607413
		63785.9	73362.4	na	na	89540	72441.5	45793.8	86535.7	na	0	135845	201747			Never Confined	12254.4	0.739259	0.860741	0.0607413
		71696.1	73362.4	na	na	76787.8	61076.1	77254.3	91703	na	38427.9	132734	163446			Total	22280.7	0.648069	0.769551	0.0607413
		65987.8	73362.4	na	na	68755.5	87818.8	54599.6	84498.1	na	6213.66	117718	180195			Free roaming	17824.5	0.603768	0.725251	0.0607413
		73362.4	73362.4	na	na	67251.3	58962.3	47453.4	81575.7	na	0	164972	192958
		73362.4	68629.2	na	na	63384.7	57243.6	89502	91703	na	43018.1	128428	186999			Vaccination Efficiency
		72286.9	70957.3	na	na	80890.5	66753.3	77884.8	87823.8	na	39796.9	93289.9	200048				Pop	Vax threshold	CP Ratio	DD Ratio	CVR Ratio	ORV Ratio	Vax Dif	Ratio
		65583.1	50253.7	na	na	61197.7	49841.3	79397.4	90612.1	na	45123.6	53942.2	105736			Confined	73362.4	293450	0	0.221503	0.221503	0.221503	-228450	-3.51461
		69233.5	73362.4	na	na	64128.8	71752	59422.7	87775.5	na	65283.2	72234.1	174986			Sometimes Confined	91703	366812	0	0	0	0.0916075	-333209	-5.1263
		73362.4	73362.4	na	na	74040.7	88842.7	68083.7	91703	na	0	125020	146861			Never Confined	201747	806986	0	0	0	0.2	-645589	-9.93214
		73362.4	70873.5	na	na	74881.3	61324	91703	82627.3	na	19711.5	58723.3	128932			Total	366812	1467248	0	0.0443006	0.0443006	0.177202
		70802.8	67471	na	na	64560.4	75392.3	69718.5	85075	na	37423.9	161053	178650
		55765.4	65064.3	na	na	64182.2	83802.9	84555.3	89659.4	na	1236.27	115483	137787			Estimated Wastage
		73362.4	71980.3	na	na	73142.4	53525.4	54183	91703	na	45018.7	148047	147927
		62619.7	73362.4	na	na	91703	72899	71376.3	83563.4	na	12222.3	142421	140752
		66056.9	65864.3	na	na	91703	69868.4	73179.8	91703	na	1937.84	97417.1	175707
		58050.5	62461.1	na	na	77865.8	79417.1	89365.1	86844.3	na	11398.8	164089	152020
		63338.9	68739.7	na	na	83333	91703	88027.6	89989.3	na	26414.8	113414	137372
		73362.4	73362.4	na	na	61517.4	81383.9	91703	80091.8	na	32613.2	58613.1	144902
		72096.2	57364	na	na	91696.6	51707.1	86136.4	73550	na	47313.2	152870	154227
		73362.4	70280.3	na	na	86267.9	80090.2	63520.5	82141.4	na	20310.1	178917	107730
		68314.6	73362.4	na	na	68009.7	88410.6	71483.7	88923.6	na	29563.7	142168	136336
		69857.7	72516.4	na	na	83492.3	47725.2	83834.4	90743.6	na	33471.4	105567	160904
		73259.3	73362.4	na	na	53620.3	70488.7	80302.9	88344.2	na	32087.5	99565.4	171179
		69380.1	57379.2	na	na	68933.1	91703	67141.9	61055	na	27803.2	116897	162604
		68733.7	66377.2	na	na	91703	65236.6	60580.7	91703	na	32170.7	198646	201747
		70385.7	71244.7	na	na	91703	79408	81670.1	91703	na	38782.4	131897	115281
		67323.1	73362.4	na	na	60347.8	68482	81238.6	91703	na	41036.7	100857	140029
		52860.9	58276.5	na	na	55198.9	72536.9	74750	91703	na	0	114203	201747
		70806.9	69925.9	na	na	68734.7	59089.9	45516	75241.4	na	23943.9	139571	181192
		73362.4	73362.4	na	na	59187	84969.1	47808.5	81739.3	na	25548.5	187513	184024
		67917.9	63628.3	na	na	60385.8	91703	65415.4	78124.4	na	731.968	144805	180188
		73362.4	60768	na	na	85164.6	67448.8	89236.2	80414	na	0	163457	165136
		73362.4	73362.4	na	na	77040.7	62843.9	69870.8	75519.7	na	26336.8	180884	165962
		73362.4	62702.7	na	na	53289.6	91703	74613.8	91703	na	30022.4	183006	167668
		69950.5	48561.2	na	na	78381.3	88298.2	60793.8	91703	na	43910.1	132160	176255
		68914.4	69896.1	na	na	62097.6	56258.5	91703	84818.9	na	24323.1	96614.3	174937
		73362.4	73362.4	na	na	67558.9	91703	71480.5	90238.4	na	64247.9	28801.9	143955
		66423.8	55167.3	na	na	59707.7	84770.7	71659.8	88482.5	na	50760.4	78511.8	184228
		73315.1	73362.4	na	na	60685.2	63812	60820	78754.5	na	29672.3	119766	141699
		47571.4	69254.6	na	na	55759	79484.1	61992.6	91703	na	22165.8	118209	180299
		73362.4	73362.4	na	na	91703	61492.2	83090.3	91703	na	35441.7	101581	200518
		52965.4	73362.4	na	na	70060.8	79647.6	82047.3	83285.8	na	29318.6	197475	139510
		57857.2	65553.2	na	na	91703	87671.9	53354.5	90856.3	na	0	97205.1	168636
		61210	67613.1	na	na	74892	57827.9	72998.9	71219.3	na	54144.3	191540	158185
		63473	71258	na	na	74299	77620.1	69516.3	84502.5	na	2143.55	150477	201747
		70496	73362.4	na	na	67731.7	52889.7	68693.2	91426.7	na	52550.4	141748	144830
		64453.2	59798.4	na	na	91703	67299.7	66524	77142	na	61160.7	151082	117390
		64657	68115.3	na	na	65357.2	45043.1	87351.1	91703	na	19742.2	111939	129031
		64057.2	72930.7	na	na	83940	59449	71256.9	89822.8	na	47733.9	69033.5	175844
		73362.4	73362.4	na	na	84353.5	68365	74485.2	81825.9	na	10130.9	111549	198439
		73362.4	72398.2	na	na	56456.3	65888.8	55029.8	85719.4	na	21313.1	157921	201747
		70468.1	61211.9	na	na	61800.3	91703	65849.3	91703	na	16246	126190	191920
		69148.3	66928.5	na	na	89167.7	91703	80054.2	85247.6	na	52288	71086	105874
		60909.7	54520	na	na	90591.7	78697.6	68866.8	91703	na	21034.8	116009	151142
		62094.9	67437.9	na	na	69489.9	69618.1	71837.5	89367.3	na	30334.6	95714.7	131043
		66372.8	65908.6	na	na	83253.5	91703	67265.9	91703	na	32504.9	125951	190683
		67173.4	73362.4	na	na	75210.9	35056.1	91703	85234.6	na	53599	149171	157164
		63321.1	55703	na	na	82080.4	76940.2	72247.3	90702.2	na	48893.8	120004	128055
		73362.4	63645.7	na	na	41156.5	47269.3	81542.6	83640.3	na	68824	124697	137762
		68842.6	73362.4	na	na	69564.2	78400.7	59254	90865	na	53662.7	101378	181925
		64822.2	73362.4	na	na	62961.6	64292.6	82508.6	91465.5	na	11601.8	95800.9	108235
		66294.1	73305.1	na	na	69342.1	59765.2	87542.7	91703	na	26916.8	57650.7	148261
		73362.4	50839.5	na	na	85624	77838.9	57395.5	82882.9	na	17877.1	53013.4	124695
		67862.3	73362.4	na	na	85654	91703	72497.8	83430.6	na	44532.9	99383	192379
		70068.8	59375.3	na	na	66158.6	91703	58729.8	84472.8	na	6935.59	42593.4	190666
		71726.3	72206.1	na	na	59749.7	87755.9	91703	82804.4	na	50999.3	132853	144059
		67955.7	73362.4	na	na	80755.3	82050.4	78399.8	86365.3	na	64265.1	115974	135847
		53837.1	73362.4	na	na	79824.4	67984.9	78151.5	70537.1	na	46783.1	98726.8	173002
		69801.5	73362.4	na	na	80604.4	85299.9	91703	76493.7	na	32362.2	143179	163508
		66333.5	72752.5	na	na	90906.3	54409.2	66795.9	84161.4	na	32738.4	107789	162581
		69908.7	73362.4	na	na	85879.4	51056.3	74102	91703	na	38161.7	191994	142367
		73362.4	65264.4	na	na	71559.5	91703	61452.6	77346.5	na	37249.8	201747	196707
		68006.5	69408.4	na	na	87035	56243.8	89366.6	85828.1	na	33427.1	59621.1	137426
		71858.9	73362.4	na	na	71525.4	61145.1	73745.6	91524.7	na	35658.9	166101	176681
		73362.4	67623.6	na	na	53831.5	70602.5	62217.1	91703	na	46182.5	66391.6	164889
		64042.6	73362.4	na	na	75634.8	64150.6	91703	88990.2	na	14118.9	201747	159327
		68615.5	68391.5	na	na	71874.6	82700.3	69995.8	87118.1	na	15133.9	60894.2	181640
		50085.4	70201.8	na	na	80227.5	62333.5	67846.3	86549.9	na	53252.5	155227	181169
		73362.4	73362.4	na	na	80923.3	84383	64189.6	80859.2	na	61041.5	110955	152911
		73362.4	73362.4	na	na	50885.2	43796.9	58244.5	83399.3	na	17599.5	134982	181633
		67817.3	73300.5	na	na	80707	86331.8	58730.3	84308.8	na	30044.3	64046	151180
		73362.4	71844.7	na	na	64960.3	42973.4	91703	86163.3	na	40829.3	149985	169476

## Sheet: Scenario 1 Confinement
Baseline Scenario												Scenario 1: DOG POPULATION
1. Describe the confinement of the dog population in the program area												1. Describe the confinement of the dog population in the program area
Total Dogs	30000											Total Dogs	30000
Always Confined	0.28											Always Confined	0.37
Sometimes Confined	0.48											Sometimes Confined	0.42
Never Confined	0.24											Never Confined	0.21
2. Provide the number of vaccines you plan to procure (number)						SCENARIO 1: DOG POPULATION Your vaccination program has been stalled at 52% coverage for several years and you are considering making changes to the program. You decide to invest $30,000 into owner education to try to improve adherence to leash laws, and reduce the number of free-roaming dogs in your program area You estimate that by investing this money you can increase the confined population b…						2. Provide the number of vaccines you plan to procure (number)						RESULTS As a result of your educational efforts, the free-roaming dog population was reduced and the program was more efficient, with only 30% of the vaccines going unused. However, the total and free-roaming dog vaccination coverages are still well below the goal of 70% and the cost per dog vaccinated increased to $5.73
Parenteral	24000											Parenteral	24000
Oral	0											Oral	0
3. Allocate the vaccines to a vaccination strategy (percent)												3. Allocate the vaccines to a vaccination strategy (percent)
CP	24000			1								CP	24000			1
DD	0			0								DD	0			0
CVR	0			0								CVR	0			0
ORV	0			8.125								ORV	0			8.125
4. Describe the vaccine efficacy (percent)												4. Describe the vaccine efficacy (percent)
Parenteral	1											Parenteral	1
Oral	1											Oral	1
5. Expected Vaccination Effectiveness by Method §												5. Expected Vaccination Effectiveness by Method §
Confinement status:	CPV	DDV	CVR	ORV								Confinement status:	CPV	DDV	CVR	ORV
Confined	0.8	0.8	0.05	0.05								Confined	0.8	0.8	0.05	0.05
Sometimes Confined	0.6	0.6	0.8	0.8								Sometimes Confined	0.6	0.6	0.8	0.8
Never Confined	0.05	0.05	0.6	0.8								Never Confined	0.05	0.05	0.6	0.8
7. Vaccination Campaign Duration (Days)												7. Vaccination Campaign Duration (Days)
Days	60											Days	60
8. Vaccinator Capacity (dogs/person/day)												8. Vaccinator Capacity (dogs/person/day)
CP	30											CP	30
DD	30											DD	30
CVR	30											CVR	30
ORV	50											ORV	50
RESULTS - BEFORE												RESULTS - AFTER					CHANGE
Vaccine Wastage			0.35									Vaccine Wastage			0.3		-0.05
Total Vaccination Coverage			0.52									Total Vaccination Coverage			0.56		0.04
Free Roaming Vaccination Coverage			0.42									Free Roaming Vaccination Coverage			0.42		0
Cost per Dog Vaccinated			4.17									Cost per Dog Vaccinated			5.73		0.374101
Total Campaign Cost			65625									Total Campaign Cost			96076		0.464015

## Sheet: Scenario 2 Vax Procurement
Baseline Scenario												Scenario 2: DOG POPULATION
1. Describe the confinement of the dog population in the program area												1. Describe the confinement of the dog population in the program area
Total Dogs	30000											Total Dogs	30000
Always Confined	0.28											Always Confined	0.28
Sometimes Confined	0.48											Sometimes Confined	0.48
Never Confined	0.24											Never Confined	0.24
2. Provide the number of vaccines you plan to procure (number)						SCENARIO 2: Vaccine Procurement Your vaccination program has been stalled at 52% coverage for several years and you are considering making changes to the program. You decide to procure an additional 5,000 doses this year in an effort to increase the vaccination coverage.						2. Provide the number of vaccines you plan to procure (number)						RESULTS The additional vaccines were all wasted. In baseline scenario already 30% of the vaccines were unused. Because no changes were made to the campaign to improve vaccination uptake by the community, the additional vaccine doses procured went unused and the cost per dog vaccinated increased to $4.34
Parenteral	24000											Parenteral	29000
Oral	0											Oral	0
3. Allocate the vaccines to a vaccination strategy (percent)												3. Allocate the vaccines to a vaccination strategy (percent)
CP	24000			1								CP	29000			1
DD	0			0								DD	0			0
CVR	0			0								CVR	0			0
ORV	0			8.125								ORV	0			6.72414
4. Describe the vaccine efficacy (percent)												4. Describe the vaccine efficacy (percent)
Parenteral	1											Parenteral	1
Oral	1											Oral	1
5. Expected Vaccination Effectiveness by Method §												5. Expected Vaccination Effectiveness by Method §
Confinement status:	CPV	DDV	CVR	ORV								Confinement status:	CPV	DDV	CVR	ORV
Confined	0.8	0.8	0.05	0.05								Confined	0.8	0.8	0.05	0.05
Sometimes Confined	0.6	0.6	0.8	0.8								Sometimes Confined	0.6	0.6	0.8	0.8
Never Confined	0.05	0.05	0.6	0.8								Never Confined	0.05	0.05	0.6	0.8
7. Vaccination Campaign Duration (Days)												7. Vaccination Campaign Duration (Days)
Days	60											Days	60
8. Vaccinator Capacity (dogs/person/day)												8. Vaccinator Capacity (dogs/person/day)
CP	30											CP	30
DD	30											DD	30
CVR	30											CVR	30
ORV	50											ORV	50
RESULTS - BEFORE												RESULTS - AFTER					CHANGE
Vaccine Wastage			0.35									Vaccine Wastage			0.46		0.11
Total Vaccination Coverage			0.52									Total Vaccination Coverage			0.52		0
Free Roaming Vaccination Coverage			0.42									Free Roaming Vaccination Coverage			0.42		0
Cost per Dog Vaccinated			4.17									Cost per Dog Vaccinated			4.34		0.0407674
Total Campaign Cost			65625									Total Campaign Cost			96076		0.464015

## Sheet: Scenario 3a Vax Strategy
Baseline Scenario												Scenario 3a: DOG POPULATION
1. Describe the confinement of the dog population in the program area												1. Describe the confinement of the dog population in the program area
Total Dogs	30000											Total Dogs	30000
Always Confined	0.28											Always Confined	0.28
Sometimes Confined	0.48											Sometimes Confined	0.48
Never Confined	0.24											Never Confined	0.24
2. Provide the number of vaccines you plan to procure (number)						SCENARIO 3a: Vaccine Strategy Your vaccination program has been stalled at 52% coverage for several years and you are considering making changes to the program. Recognizing that many of the dogs are loosely owned or free roaming you decide to allocate more vaccines to strategies that target these dog populations. You decide upon the following vaccine allocation CP - 50% DD - 25% CVR - 25%						2. Provide the number of vaccines you plan to procure (number)						RESULTS The new vaccination strategy was successful! The total dog vaccination coverage exceeded the goal of 70% and the cost per dog vaccinated decreased by 21%. However, the free-roaming dog population is just below the70% goal and there are still 10% of the vaccines that will be wasted. This campaign could be made even more efficient.
Parenteral	24000											Parenteral	24000
Oral	0											Oral	0
3. Allocate the vaccines to a vaccination strategy (percent)												3. Allocate the vaccines to a vaccination strategy (percent)
CP	24000			1								CP	12000			0.5
DD	0			0								DD	6000			0.25
CVR	0			0								CVR	6000			0.25
ORV	0			8.125								ORV	0			8.125
4. Describe the vaccine efficacy (percent)												4. Describe the vaccine efficacy (percent)
Parenteral	1											Parenteral	1
Oral	1											Oral	1
5. Expected Vaccination Effectiveness by Method §												5. Expected Vaccination Effectiveness by Method §
Confinement status:	CPV	DDV	CVR	ORV								Confinement status:	CPV	DDV	CVR	ORV
Confined	0.8	0.8	0.05	0.05								Confined	0.8	0.8	0.05	0.05
Sometimes Confined	0.6	0.6	0.8	0.8								Sometimes Confined	0.6	0.6	0.8	0.8
Never Confined	0.05	0.05	0.6	0.8								Never Confined	0.05	0.05	0.6	0.8
7. Vaccination Campaign Duration (Days)												7. Vaccination Campaign Duration (Days)
Days	60											Days	60
8. Vaccinator Capacity (dogs/person/day)												8. Vaccinator Capacity (dogs/person/day)
CP	30											CP	30
DD	30											DD	30
CVR	30											CVR	30
ORV	50											ORV	50
RESULTS - BEFORE												RESULTS - AFTER					CHANGE
Vaccine Wastage			0.35									Vaccine Wastage			0.1		-0.25
Total Vaccination Coverage			0.52									Total Vaccination Coverage			0.72		0.2
Free Roaming Vaccination Coverage			0.42									Free Roaming Vaccination Coverage			0.69		0.27
Cost per Dog Vaccinated			4.17									Cost per Dog Vaccinated			3.31		-0.206235
Total Campaign Cost			65625									Total Campaign Cost			71897		0.0955733

## Sheet: Scenario 3b Vax Strategy
Baseline Scenario												Scenario 3b: DOG POPULATION
1. Describe the confinement of the dog population in the program area												1. Describe the confinement of the dog population in the program area
Total Dogs	30000											Total Dogs	30000
Always Confined	0.28											Always Confined	0.28
Sometimes Confined	0.48											Sometimes Confined	0.48
Never Confined	0.24											Never Confined	0.24
2. Provide the number of vaccines you plan to procure (number)						SCENARIO 3b: Vaccine Strategy Your vaccination program has been stalled at 52% coverage for several years and you are considering making changes to the program. Recognizing that many of the dogs are loosely owned or free roaming you decide to allocate more vaccines to strategies that target these dog populations. You decide upon the following vaccine allocation CP - 50% DD - 10% CVR - 25% ORV - 1…						2. Provide the number of vaccines you plan to procure (number)						RESULTS The new vaccination strategy was successful! The total dog vaccination coverage exceeded the goal of 70% and the cost per dog vaccinated decreased by 23%. Furthermore, the campaign is expected to reach maximum efficiency, with 0% of the vaccines going to waste and maximum coverage of 80% among both the total and free-roaming dog populations.
Parenteral	24000											Parenteral	20400
Oral	0											Oral	3600
3. Allocate the vaccines to a vaccination strategy (percent)												3. Allocate the vaccines to a vaccination strategy (percent)
CP	24000			1								CP	12000			0.5
DD	0			0								DD	2400			0.1
CVR	0			0								CVR	6000			0.25
ORV	0			8.125								ORV	3600			8.125
4. Describe the vaccine efficacy (percent)												4. Describe the vaccine efficacy (percent)
Parenteral	1											Parenteral	1
Oral	1											Oral	1
5. Expected Vaccination Effectiveness by Method §												5. Expected Vaccination Effectiveness by Method §
Confinement status:	CPV	DDV	CVR	ORV								Confinement status:	CPV	DDV	CVR	ORV
Confined	0.8	0.8	0.05	0.05								Confined	0.8	0.8	0.05	0.05
Sometimes Confined	0.6	0.6	0.8	0.8								Sometimes Confined	0.6	0.6	0.8	0.8
Never Confined	0.05	0.05	0.6	0.8								Never Confined	0.05	0.05	0.6	0.8
7. Vaccination Campaign Duration (Days)												7. Vaccination Campaign Duration (Days)
Days	60											Days	60
8. Vaccinator Capacity (dogs/person/day)												8. Vaccinator Capacity (dogs/person/day)
CP	30											CP	30
DD	30											DD	30
CVR	30											CVR	30
ORV	50											ORV	50
RESULTS - BEFORE												RESULTS - AFTER					CHANGE
Vaccine Wastage			0.35									Vaccine Wastage			0		-0.35
Total Vaccination Coverage			0.52									Total Vaccination Coverage			0.8		0.28
Free Roaming Vaccination Coverage			0.42									Free Roaming Vaccination Coverage			0.8		0.38
Cost per Dog Vaccinated			4.17									Cost per Dog Vaccinated			3.2		-0.232614
Total Campaign Cost			65625									Total Campaign Cost			76807		0.170392

## Sheet: Scenario 5 Strategy Effectivene
Baseline Scenario												Scenario 5: DOG POPULATION
1. Describe the confinement of the dog population in the program area												1. Describe the confinement of the dog population in the program area
Total Dogs	30000											Total Dogs	30000
Always Confined	0.28											Always Confined	0.28
Sometimes Confined	0.48											Sometimes Confined	0.48
Never Confined	0.24											Never Confined	0.24
2. Provide the number of vaccines you plan to procure (number)						SCENARIO 5: Strategy Effectiveness Your vaccination program has been stalled at 52% coverage for several years and you are considering making changes to the program. You decide to spend $50,000 to enact enforceable dog rabies vaccinen legislation, requiring that all dogs are vaccinated annually. In addition, you double your education budget from $16,420 to $32,840 to improve awareness and dog own…						2. Provide the number of vaccines you plan to procure (number)						RESULTS The new vaccination strategy improved coverages, but below your expectation of 70%. Neither total or free-roaming dog populations reached the critical threshold and rabies is continuing to circulate in the program area. Furthermore, the cost per dog vaccinated increased 62% due to the costs associated with leash law enforcement and rabies vaccination education.
Parenteral	24000											Parenteral	24000
Oral	0											Oral	0
3. Allocate the vaccines to a vaccination strategy (percent)												3. Allocate the vaccines to a vaccination strategy (percent)
CP	24000			1								CP	20400			0.85
DD	0			0								DD	3600			0.15
CVR	0			0								CVR	0			0
ORV	0			8.125								ORV	0			8.125
4. Describe the vaccine efficacy (percent)												4. Describe the vaccine efficacy (percent)
Parenteral	1											Parenteral	1
Oral	1											Oral	1
5. Expected Vaccination Effectiveness by Method §												5. Expected Vaccination Effectiveness by Method §
Confinement status:	CPV	DDV	CVR	ORV								Confinement status:	CPV	DDV	CVR	ORV
Confined	0.8	0.8	0.05	0.05								Confined	0.95	0.95	0.05	0.05
Sometimes Confined	0.6	0.6	0.8	0.8								Sometimes Confined	0.8	0.8	0.8	0.8
Never Confined	0.05	0.05	0.6	0.8								Never Confined	0.05	0.05	0.6	0.8
7. Vaccination Campaign Duration (Days)												7. Vaccination Campaign Duration (Days)
Days	60											Days	60
8. Vaccinator Capacity (dogs/person/day)												8. Vaccinator Capacity (dogs/person/day)
CP	30											CP	30
DD	30											DD	30
CVR	30											CVR	30
ORV	50											ORV	50
RESULTS - BEFORE												RESULTS - AFTER					CHANGE
Vaccine Wastage			0.35									Vaccine Wastage			0.17		-0.18
Total Vaccination Coverage			0.52									Total Vaccination Coverage			0.66		0.14
Free Roaming Vaccination Coverage			0.42									Free Roaming Vaccination Coverage			0.55		0.13
Cost per Dog Vaccinated			4.17									Cost per Dog Vaccinated			6.74		0.616307
Total Campaign Cost			65625									Total Campaign Cost			133848		1.03959

[truncated: 1 more sheets: Scenario 8 Capacity]
