# Supplementary material for: Reviewing Solutions of Scale for Canine Rabies Elimination in India
Source: Trop Med Infect Dis. 2020 Mar 23;5(1):47. doi: 10.3390/tropicalmed5010047 (PMC7157614; doi:10.3390/tropicalmed5010047)
Supplement: Supplementary file 1 [file tropicalmed-05-00047-s001.zip › Supplementary files/Campaign scale/Figure 1 data from VACPLAN idea.csv]

Example	month_number	Month	Staff	Dogs vaccinated	Cumulative Population Immunity	Mean coverage
year_round	1	Jan	22	6098.82	0.06	36
year_round	2	Feb	22	6098.82	0.12	36
year_round	3	Mar	22	6098.82	0.18	36
year_round	4	Apr	22	6098.82	0.23	36
year_round	5	May	22	6098.82	0.29	36
year_round	6	Jun	22	6098.82	0.34	36
year_round	7	Jul	22	6098.82	0.4	36
year_round	8	Aug	22	6098.82	0.45	36
year_round	9	Sep	22	6098.82	0.5	36
year_round	10	Oct	22	6098.82	0.55	36
year_round	11	Nov	22	6098.82	0.6	36
year_round	12	Dec	22	6098.82	0.65	36
three_months	1	Jan	91	24395.28	0.24	60
three_months	2	Feb	91	24395.28	0.48	60
three_months	3	Mar	91	24395.28	0.71	60
three_months	4	Apr		0	0.69	60
three_months	5	May		0	0.68	60
three_months	6	Jun		0	0.66	60
three_months	7	Jul		0	0.65	60
three_months	8	Aug		0	0.64	60
three_months	9	Sep		0	0.63	60
three_months	10	Oct		0	0.61	60
three_months	11	Nov		0	0.6	60
three_months	12	Dec		0	0.59	60
two_weeks	1	Jan	545	73185.84	0.72	65
two_weeks	2	Feb		0	0.71	65
two_weeks	3	Mar		0	0.69	65
two_weeks	4	Apr		0	0.68	65
two_weeks	5	May		0	0.66	65
two_weeks	6	Jun		0	0.65	65
two_weeks	7	Jul		0	0.64	65
two_weeks	8	Aug		0	0.63	65
two_weeks	9	Sep		0	0.61	65
two_weeks	10	Oct		0	0.6	65
two_weeks	11	Nov		0	0.59	65
two_weeks	12	Dec		0	0.58	65
