# Supplementary material for: Reviewing Solutions of Scale for Canine Rabies Elimination in India
Source: Trop Med Infect Dis. 2020 Mar 23;5(1):47. doi: 10.3390/tropicalmed5010047 (PMC7157614; doi:10.3390/tropicalmed5010047)
Supplement: Supplementary file 1 [file tropicalmed-05-00047-s001.zip › Supplementary files/Campaign scale/Vacc Scen B - CVR AG - 66d.xlsx]

## Sheet: Title
	Planning aid for the implementation of dog vaccine campaigns to prevent and control rabies†
	Government perspective
	2018-02-10
	Authors: Ryan M. Wallace and Jesse D. Blanton
	Affiliation: Poxvirus and Rabies Branch (PRB), Division of High Consequence Pathogens and Pathology (DHCPP), National Center for Emerging and Zoonotic Infectious Diseases (NCEZID)
	*This spreasheet is a beta test version. It has not been officially cleared by the funding agency. The use of this version is for testing purposes only. The methodology used, findings, and conclusions produced from this software are those of the authors and do not necessarily represent the views of the Centers for Disease Control and Prevention.

## Sheet: Instructions & Definitions
	Instructions and definitions
	Updated:	2018-02-10
	Study perspective:	Government
	Instructions:
	Blue tabs indicate sheets were program data are required
	White cell: user can modify content
	Grey cell: do not modify content
	Important definitions and clarifications
	1. Methods of dog vaccination
	Central point / fixed point vaccination (CPV)
	Uses community engagement to encourage people to bring their dogs to a centralized location where vaccinators have established a temporary dog vaccination clinic. Owned dogs and dogs which are always or partially confined to an owner’s control are typically favored by this vaccination method. Free roaming dogs may not be readily handled by dog owners and are thus less likely to be reached by this…
	Capture, vaccinate, and release (CVR)
	CVR programs can be successful at reaching free roaming dogs, including owned and stray dogs. Free roaming dogs are the largest contributor to enzootic rabies transmission; thus CVR programs target the highest rabies-risk dog population, but require a skilled workforce to capture and vaccinate dogs, can be more labor intensive, and may be more costly than DD and CP vaccination strategies. CVR sho…
	Door to door vaccination (DDV)
	DD clinics are more labor intensive, but do not require the owner to bring the dog to a centralized point. This method allows reaching owners of aggressive or overly shy dogs, and dog owners that were not aware of an ongoing dog vaccination campaign. However, as with CP, DD vaccination is unlikely to reach community owned and stray dogs. Similarly, owned dogs that are allowed to roam freely may n…
	Oral vaccination (ORV)
	ORV is still a developing technology; it has not been widely adopted nor has it been shown to be successful as a singular vaccination method. However, recent advances in ORV technology have shown great promise, and field studies have shown that ORV in combination with DD and CP strategies can improve the vaccination coverage of the dog population.
	2. Confinement status
	Always confined dogs
	Dogs that remain under the owner's control at all times (i.e. walked on a leash and only unsupervised when inside a home or a securely walled compound)
	Semi-confined dogs
	Dogs that are allowed to roam freely within a community. The amount of time freely roaming may vary and this variation should be considered when estimated the probability of vaccination by each vaccination method.
	Never-confined dogs
	Dogs that are never under the control of an owner. These are typically referred to as community owned dogs or feral dogs, but a small percentage may have a single owner
	Free roaming dogs
	Include all semi-confined and never confined dogs in a community.
	3. Methodological clarifications and assumptions
	Allocation
	Total number of dogs multiplied by the probability that the dog category would become vaccinated.
	Accessibility
	The probability that a dog will be vaccinated is dependent on the method of the campaign that is undertaken. CP and DD campaigns will have a higher probability of reaching confined and semi-confined dogs and will have a lower probability of reaching dogs which are never confined. CV R and ORV will have a higher probability of reaching dogs that are on the streets. Few studies have looked at vacci…
	Rank order
	Vaccination methods were ranked based on their ability to reach dogs, startified by confinement status. The rank order determines which dogs have first access to the vaccines. When either the number of vaccines in demand are reached or all dogs of the higher ranked status are predicted to be vaccinated, the remaining vaccines become available to the next highest ranked dog category.
	Vaccine wastage
	Number vaccines that would be predicted to be left over after the vaccination campaign. Wastage is stratified by vaccination method.
	4. Ways to improve vaccination coverage
	Users can experiment with the tool to identify the cost and vaccination coverage benefits of utilizing alternative vaccination strategies or through improve vaccination effectiveness. Methods to improve effectiveness may include: Shifting the dog population structure into the always confined category, improving vaccinator training and capacity, improve community awareness and engagement, or procu…
	CALCULATOR STEP	IMPACT	EXAMPLE
	1 - Dog Confinment	Conducting activities that encourage good ownership can make dogs more accessible to less costly vaccination strategies, such as Central Point Vaccination	Scenario 1: Confinement
	2 - Vaccine Procurement	In some situations the reason for low coverage is limited supply of vaccine, and simply incureasing the amount of vaccine procured can improve vaccination coverage	Scenario 2: Vaccine Procurement
	3 - Vaccination Strategy	Different strategies for vaccination target different dogs. By tailoring your strategies to your dog populations you can make campaigns for effective and more efficient.	Scenarios 3a and 3b: Vaccination Strategy
	4 - Vaccine Efficacy	Vaccines may have different levels of efficacy, which can impact the level of truly immunized dogs in a population. Choosing high quality vaccines may increase the success of a program.	No scenario provided
	5 - Strategy Effectiveness	The effectiveness of a vaccine strategy, that is the expected vaccination coverage in the dog population, is influenced by multiple factors ranging from dog owner acceptance of vaccination, education and awareness of the campaign, experience of the vaccinators, and more. This is one of the most difficult values to estimate for a vaccination program, but by experimenting with different scenarios, …	Scenario 5: Strategy Effectiveness
	6 - Confidence Level	Users of this tool should input the level of confidence they have in their responses. Users who have been involved in the vaccination program for many years may have a high level of confidence (confidence = 10) whereas users who are developing a new campaign in a new program area may have to make educated guesses for many of the parameters in this tool (confidence = 1). The confidence level will …	No scenario provided
	7 - Duration of Vaccination Campaign	Campaigns are recommended to be completed in as short a time as possible to maximize the population immunity levels and decrease costs and fatigue associated with drawn-out campaigns. Changing the duration will impact the expected number of staff needed to conduct the vaccination campaign, but should have only minimal impact on estimated coverage and costs.	No scenario provided
	8 - Capacity to Vaccinate Dogs	The number of dogs a vaccinator can vaccinate in a day (capacity) is one of the greatest components of vaccination campaign costs. Therefore, increasing a vaccinator's capacity to vaccinate can greatly reduce campaign costs. This may be achieved in a number of ways, such as improved education to dog owners, improved logistical capacity to get to vaccination zones faster, or improved motivation fo…	Scenario 8: Capacity
	9 - Campaign Costs	Campaigns are unique activities that are conducted by numerous governmental and non-governmental agencies. The tab "VACCINATION COSTS" provides a comprehensive list of potential costs that are incurred during a vaccinatino campaign. Some may not be relevent, and this may not include all costs a user will encounter. The cost tool is flexible and allows the user to tailor the costs to their program.	No scenario provided
	References used in the spreadsheet
	Kayali U, Mindekem R, Hutton G, Ndoutamia A, Zinsstag J. Cost‐description of a pilot parenteral vaccination campaign against rabies in dogs in N'Djaména, Chad. Trop Med Int Health (2006) 11(7):1058-65.
	Kaare M, Lembo T, Hampson K, Ernest E, Estes A, Mentzel C, et al. Rabies control in rural Africa: evaluating strategies for effective domestic dog vaccination. Vaccine (2009) 27(1):152-60.
	Lapiz SMD, Miranda MEG, Garcia RG, Daguro LI, Paman MD, Madrinan FP, et al. Implementation of an intersectoral program to eliminate human and canine rabies: the Bohol Rabies Prevention and Elimination Project. PLoS Negl Trop Dis (2012) 6(12):e1891.
	Hatch B, Anderson A, Sambo M, Maziku M, Mchau G, Mbunda E, et al. Towards Canine Rabies Elimination in South‐Eastern Tanzania: Assessment of Health Economic Data. Transbound Emerg Dis (2016).
	Knobel DL, Cleaveland S, Coleman PG, Fèvre EM, Meltzer MI, Miranda MEG, et al. Re-evaluating the burden of rabies in Africa and Asia. Bull WHO (2005) 83(5):360-8.
	Tenzin, Wangdi K, Ward MP. Human and animal rabies prevention and control cost in Bhutan, 2001–2008: The cost–benefit of dog rabies elimination. Vaccine (2012) 31(1):260-70.
	Wallace RM, Undurraga EA, Blanton JD, Cleaton J, Franka R, 2017. Elimination of dog-mediated rabies deaths by 2030: needs assessment and alternatives for progress based on dog vaccination. Front. Vet. Sci. 4:9. doi: 10.3389/fvets.2017.00009
	US Department of Commerce BoEA. National income and product account tables. Table 1.1.9 Implicit price deflators for Gross Domestic Product (2015) [cited 2015 22 December]. Available from: http://www.bea.gov/iTable/iTable.cfm?reqid=9&step=3&isuri=1&903=13#reqid=9&step=3&isuri=1&904=2000&903=13&906=a&905=2015&910=x&911=0

## Sheet: VACCINATION CALCULATOR
	Planning aid for the implementation of dog vaccination campaigns
	Input: Enter Values in White Cells								Results: calculated values
	1. Describe the confinement of the dog population in the program area.	Number of Dogs			%				Vaccination Doses by Strategy	Abbreviation		Procured	Used	Unused
	How many dogs are in the program area?	101647			1				Central Point Vaccination	CPV		0	0	0
	What proportion are always under owner confinement?	20329.4			0.2				Door to Door Vaccination	DDV		20000	20000	0
	What proportion are only sometimes under owner confinment?*	25411.8			0.25				Capture, Vaccinate, Release	CVR		60000	53185.8	6814.16
	What proportion are always free-roaming?	55905.9			0.55				Oral Vaccine Handouts	ORV		0	0	0
													Confidence
	2. Provide the number of vaccines you plan to procure.	Doses Procured			%				Vaccination doses by dog type	Vaccinated	Unvaccinated	Percent	Lower	Upper	Immunized
	How many parenteral vaccines will be procured?	80000			1				Always confined	19312.9	1016.47	0.95	0.889259	1	0.95
	How many oral vaccines will be procured?	0							Sometimes confined	20329.4	5082.35	0.8	0.739259	0.860741	0.8
									Always free-roaming	33543.5	22362.3	0.6	0.539259	0.660741	0.6
	3. Allocate the vaccines to a vaccination strategy.	Doses Procured			%								Confidence
	What proportion of vaccines will be allocated to Central Point vaccination?	0			0				Vaccination coverage by dog type	Dogs	Immunized	Percent	Lower	Upper	Immunized
	What proportion of vaccines will be allocated to Door to Door vaccination?	20000			0.25				Total Population	101647	73185.8	0.72	0.659259	0.780741	0.72
	What proportion of vaccines will be allocated to Capture, Vaccinate, Release?	60000			0.75				Free-roaming Population	81317.6	53872.9	0.6625	0.601759	0.723241	0.6625
	Proportion of vaccines allocated to Oral vaccination	0			0
									Vaccine utilization	Procured	Used	Unused	Lower	Upper
	4. Describe the efficacy of the vaccines you have procured.	Percent Efficacious (%)								80000	0.914823	0.085177	0.00799982	0.162354
	What is the efficacy of the parenteral vaccine?	1
	What is the efficacy of the oral vaccine?	0.8							Economic costs	Total ($)
									Cost per dog vaccinated	2.67651
	5. Expected Vaccination Effectiveness by Method §	Vaccination strategy**							Total Campaign Cost	195883
	Confinement status:	CPV	DDV	CVR	ORV				Lower bound	128865
	What is the expected coverage among dogs that are always confined?	0.95	0.95	0.05	0.05				Upper bound	248943
	What is the expected coverage among dogs that are only sometimes confined?	0.8	0.8	0.7	0.95
	What is the expected coverage among dogs that are never confined?	0.05	0.1	0.64	0.79
	6. How confident are you in your responses to the input variables?	5
	OPTIONAL: Suggested values for vaccination strategy table
	What is your current estimated program area vaccination coverage?	0.64
	GDREP§ phase:	Phase II b
	Suggested values:	CPV	DDV	CVR	ORV
	Always confined	0.8	0.8	0.05	0.05
	Semi-confined	0.6	0.6	0.8	0.8
	Never confined	0.05	0.05	0.6	0.8
	Vaccination campaign costs per vaccinated dog†
	Click button to estimate the average cost per dog vaccinated
	* Dogs that are allowed to roam unsupervised in the community, but come back to a home to receive some level of care are considered "sometimes confined". These may include owned, community owned, or loosely owned dogs. ** Vaccination strategies = CPV: central point vaccination. CVR: Capture, vaccinate, and release. DDV: door to door. ORV: Oral rabies vaccination
	§ GDREP stands for Global Dog Rabies Elimination Pathway. See Wallace et al. 2017 for details.
	† Use "Dog Vax Cost" help worksheet to estimate vaccination campaign costs (best cost estimate, and lower and upper bounds)

## Sheet: VACCINATION COSTS
	Estimated economic costs of a dog vaccination campaign
	7. Vaccination Campaign Duration (Days)								Economic costs
	How many days will vaccination occur?	66
	8. Vaccinator Capacity (dogs/person/day)								Cost per Dog Vaccinated
	How many dogs can be vaccinated per person per day at Central Point vaccination clinics?	20							Estimated cost	2.67651
	How many dogs can be vaccinated per person per day during Door to Door vaccination clinics?	41.5							Lower bound	1.76079
	How many dogs can be vaccinated per person per day during Capture-Vaccinate-Release vaccination activities?	10.7143							Upper bound	3.40152
	How many dogs can be vaccinated per person per day during Oral Vaccination activities?	32
	Personnel required for each vaccination strategy								Vaccination campaign costs
									Estimated cost	195883
	Central Point	0							Lower bound	128865
	Door to Door	8.03213							Upper bound	248943
	CVR	82.7335
	Oral Vaccination	0
	9. Costs per dog vaccination campaign								Total
	Summary of dog vaccination costs (per dog vaccinated)							Lower bound	Average	Upper bound
	Average cost per dog vaccinated (calculated using worksheet)							1.76079	2.67651	3.40152
	Total dogs vaccinated in pilot campaign							73185.8
	Human resources							0.671441	1.07544	1.29382
	Human vaccines / PEP							0.0954051	0.159008	0.222612
	Transport costs							0.154783	0.258799	0.348673
	Awareness campaign							0.150572	0.238066	0.32556
	Equipment							0.190418	0.284757	0.380337
	Dog vaccines (consumables)							0.498174	0.66044	0.83052
	Item	Units	Work days		Price/Unit				Total cost
				Lower	Average	Upper		Lower bound	Average	Upper bound
	Workers participating in campaign (per diem)							49140	78706.9	94689.2
	Program manager	1	66	12	18	24		792	1188	1584
	Informational supervisor	1	66	12	18	24		792	1188	1584
	Vaccination supervisor (1 per 25,000 dogs)	4.06588	66	8	15	20		2146.78	4025.22	5366.96
	Central Point technician	0	66	6	12	14		0	0	0
	Door to Door technician	8.03213	66	7	13	16		3710.84	6891.57	8481.93
	Capture/Vax/Release technician	82.7335	66	7	11	13		38222.9	60064.5	70985.4
	ORV technician	0	66	7	13	16		0	0	0
	Driver	8.13176	66	5	8	10		2683.48	4293.57	5366.96
	Other Personnel	2	66	6	8	10		792	1056	1320
	Transportation							11327.9	18940.4	25517.9
	Government vehicle (including gasoline)	0	66	10	15	20		0	0	0
	Other vehicle (ie rental, purchase, other)	8.13176	66	10	15	20		5366.96	9900	13200
	Gasoline	8.13176	66	10	15	20		5366.96	8050.44	10733.9
	Maintenance vehicle	3	66	3	5	8		594	990	1584
	Public transport	0	66	1.3	1.6	1.9		0	0	0
	Awareness campaign							11019.8	17423.1	23826.4
	Media (e.g. posters)	10000	N/A	0.48	0.6	0.72		4800	6000	7200
	Air time (radio, car with speakers, etc.)	4.06588	10	30	35	40		1219.76	1423.06	1626.35
	Other costs	2	N/A	2500	5000	7500		5000	10000	15000
	Equipment							20918.2	32477.4	44127.3
	Tables	0	N/A	10	20	40		0	0	0
	Coolers	45.3828	N/A	6	10	15		272.297	453.828	680.742
	Dog handling (e.g., muzzles)	41.3668	N/A	20	40	60		827.335	1654.67	2482.01
	CVR Kit	82.7335	N/A	40	60	80		3309.34	4964.01	6618.68
	First-aid	45.3828	N/A	5	7	10		226.914	317.68	453.828
	Central Vaccine Storage	1	365	20	30	40		7300	10950	14600
	CP/DD Bite PEP (1 in 2,000)	N/A	10	60	100	140		600	1000	1400
	CVR Bite Booster PEP (1 in 500)	N/A	106.372	60	100	140		6382.3	10637.2	14892
	Other equipment / supplies	1	N/A	2000	2500	3000		2000	2500	3000
	Total fixed costs							92405.9	147548	188161
	Dog vaccinations							36459.3	48334.9	60782.3
	Percent vaccine wastage							0.00799982	0.085177	0.162354
	Vaccines (Parenteral)	80000	N/A	0.3	0.4	0.5		24000	32000	40000
	Vaccines (Oral)	0		1.5	2	2.5		0	0	0
	Syringes and needles	80000	N/A	0.11	0.131	0.15		8800	10480	12000
	Vaccination certificates	73185.8	N/A	0.03	0.05	0.08		2195.58	3659.29	5854.87
	Dog marking	73185.8	N/A	0.02	0.03	0.04		1463.72	2195.58	2927.43
	Total variable costs							36459.3	48334.9	60782.3
	Total costs							128865	195883	248943
	Average cost per dog vaccinated							1.76079	2.67651	3.40152
	Notes
	Estimates of cost per dog vaccinated from previous studies
	Location	Author	Estimate (US$)
	N'Djamena, Chad	Kayali et al 2006	2.38
	Rural Tanzania (pastoralist and agro-pastolarist villages)	Kaare et al 2009	2.39
	Petchabun, Thailand	Knobel et al 2005	1.6
	Dar es Salaam, Tanzania	Hatch et al 2016	8.67
	Bohol, Visayas Islands, Philippines	Lapiz et al 2012	1.76
	Bhutan	Tenzin et al 2012	1.93
	Notes
	* All costs shown are in 2015 US dollars using US gross domestic product implicit price deflators.
	References used in the worksheet to estimate the default values utilized
	Kayali U, Mindekem R, Hutton G, Ndoutamia A, Zinsstag J. Cost‐description of a pilot parenteral vaccination campaign against rabies in dogs in N'Djaména, Chad. Trop Med Int Health (2006) 11(7):1058-65.
	Kaare M, Lembo T, Hampson K, Ernest E, Estes A, Mentzel C, et al. Rabies control in rural Africa: evaluating strategies for effective domestic dog vaccination. Vaccine (2009) 27(1):152-60.
	Lapiz SMD, Miranda MEG, Garcia RG, Daguro LI, Paman MD, Madrinan FP, et al. Implementation of an intersectoral program to eliminate human and canine rabies: the Bohol Rabies Prevention and Elimination Project. PLoS Negl Trop Dis (2012) 6(12):e1891.
	Hatch B, Anderson A, Sambo M, Maziku M, Mchau G, Mbunda E, et al. Towards Canine Rabies Elimination in South‐Eastern Tanzania: Assessment of Health Economic Data. Transbound Emerg Dis (2016).
	Knobel DL, Cleaveland S, Coleman PG, Fèvre EM, Meltzer MI, Miranda MEG, et al. Re-evaluating the burden of rabies in Africa and Asia. Bull WHO (2005) 83(5):360-8.
	Tenzin, Wangdi K, Ward MP. Human and animal rabies prevention and control cost in Bhutan, 2001–2008: The cost–benefit of dog rabies elimination. Vaccine (2012) 31(1):260-70.
	US Department of Commerce BoEA. National income and product account tables. Table 1.1.9 Implicit price deflators for Gross Domestic Product (2015) [cited 2015 22 December]. Available from: http://www.bea.gov/iTable/iTable.cfm?reqid=9&step=3&isuri=1&903=13#reqid=9&step=3&isuri=1&904=2000&903=13&906=a&905=2015&910=x&911=0

## Sheet: Calculations
	Calculations worksheet
	Part 1: Reference numbers and assumptions
	Transformation of input data from user													User's confidence		5		GDREP phases
	Probability of Vaccination			Vaccination Method*					Score	Vax %	Lower ≥	Upper <		Response	Eq. score	Weights		Vax coverage	Lower bound	Upper bound
				CP	DD	CVR	ORV		0	0.05	0	0.1		1	1	0.15		Phase I	0	0.175
	Confined			5	5	0	0		1	0.2	0.1	0.2999		2	1	0.15		Phase II a	0.175	0.35
	Sometimes Confined			4	4	4	5		2	0.4	0.3	0.4999		3	2	0.12		Phase II b	0.35	0.7
	Never Confined			0	1	3	4		3	0.6	0.5	0.6999		4	2	0.12		Phase III	0.7	1
									4	0.8	0.7	0.8999		5	2	0.12		Vax coverage		0.64
	*Vaccination strategies = CP: central point / fixed point vaccination. CVR: Capture, vaccinate, and release. DD: door to door. ORV: Oral rabies vaccination								5	0.95	0.9	1		6	3	0.08		GDREP Phase		Phase II b
														7	3	0.08		Eq. number		3
	Rank order													8	3	0.08
			DD	CP	CVR	ORV								9	4	0.05
	Confined		1	1	3	3								10	4	0.05
	Sometimes Confined		2	2	1	2
	Never Confined		3	3	2	1
	Part 2: Calculations
	Demand															Estimated demand for vaccines and total vaccinated dogs
		Confined				Sometimes Confined				Never Confined							Demand				Total vaccinated					Immunized
		CP	DD	CVR	ORV	CP	DD	CVR	ORV	CP	DD	CVR	ORV				CP	DD	CVR	ORV	CP	DD	CVR	ORV	Total vax	Total Immunized
		19312.9	19312.9	1016.47	1016.47	20329.4	20329.4	20329.4	24141.2	2795.29	11181.2	33543.5	44724.7			Confined	19312.9	19312.9	1016.47	1016.47	0	19312.9	0	0	19312.9	19312.9
		6223.29	6223.29	6223.29	6223.29	7779.11	7779.11	7779.11	7779.11	17114	17114	17114	17114			Sometimes Confined	20329.4	20329.4	20329.4	24141.2	0	687.07	19642.3	0	20329.4	20329.4
	Average	18847	18848	#DIV/0!	#DIV/0!	20297.1	20367.8	20586.4	23521.7	#DIV/0!	8832.34	32804.5	44748.7			Never Confined	2795.29	11181.2	33543.5	44724.7	0	0	33543.5	0	33543.5	33543.5
	Stand dev	1496.7	1514.73	#DIV/0!	#DIV/0!	3118.82	3784.46	3018.29	2031.95	#DIV/0!	5621.93	10674.8	6484.52			Total					0	20000	53185.8	0	73185.8	73185.8
																Check					#DIV/0!	1	0.886431	#DIV/0!
		DD	CP	CVR	ORV	DD	CP	CVR	ORV	DD	CP	CVR	ORV
		20329.4	16602.5	na	na	17363.9	25411.8	18423.2	25411.8	na	11329.4	30477.9	45377.1			Estimated demand and availability of vaccines by rank
		20329.4	20329.4	na	na	22359.1	17402.8	22034.8	25102.5	na	8613.29	16118	35834.9					CP		DD		CVR		ORV
		20329.4	18718.5	na	na	25411.8	16761.7	21525.7	25411.8	na	12220.9	21030.4	37075.2			Dog Type	Rank	Availability	Demand	Availability	Demand	Availability	Demand	Availability	Demand
		18688.3	18061.4	na	na	24619	20763.9	25411.8	22192.1	na	5175.64	26435.4	51466.7			Confined	1	0	19312.9	20000	19312.9	60000	19642.3	0	11181.2
		20329.4	20329.4	na	na	22457	24416.1	23414.5	23646	na	5279.17	30357.4	43570.7			Sometimes Confined	2	0	20329.4	687.07	20329.4	40357.7	33543.5	0	3811.76
		18000	19890.5	na	na	24590.7	25411.8	19801.7	23823.3	na	3243.19	27605	46290.8			Never Confined	3	0	2795.29	0	11181.2	6814.16	0	0	0
		19428.6	19743.1	na	na	25411.8	25411.8	24600.2	20876.1	na	3432.14	18268.8	55905.9
		16797.2	17942.4	na	na	23298.7	18099.7	20417.5	23410.8	na	10292.9	37860.1	45062.2			Estimation of Standard Deviation from user confidence, weighted by method coverage
		16300.7	19500.3	na	na	14180.3	18186.9	25411.8	23523.7	na	11956.3	29923.2	29088.7			Weighted stdev	%CP	w_SD	% DD	w_SD	%CVR	w_SD	%ORV	w_SD	Total SD
		20329.4	18735.1	na	na	18507.2	16035.7	22775.5	17736.8	na	9404.36	35651	39656.9			Confined	0	0	1	6223.29	0	0	0	0	6223.29
		20329.4	19804.2	na	na	23180.4	20365.9	19865.5	25411.8	na	0	25552.2	35682			Sometimes Confined	0	0	0.0337969	262.909	0.966203	7516.2	0	0	7779.11
		16001.2	19814.8	na	na	24647.7	13984.1	20010.5	24459.9	na	0	36920.2	55905.9			Never Confined	0	0	0	0	1	17114	0	0	17114
		17465	17635.6	na	na	14976.8	22812.4	18999.1	25411.8	na	13943.4	21628.2	44505.6			Total		0		6486.2		24630.2		0	31116.4
		20329.4	19250.5	na	na	21366.8	23422.2	14353.4	25338.1	na	0	22732.6	42633.3			Free roaming		0		262.909		24630.2		0	24893.1
		17470.4	19939.4	na	na	19072.1	11499.3	12768.2	25411.8	na	12639.4	29481.9	44093.5
		15811.9	19550.5	na	na	22582.1	20640.5	23585.1	21130.3	na	0	50153.2	35889.2			Vaccination Coverage 95% CI
		18693.9	14753.5	na	na	23315.1	18363.4	20182.9	25221.2	na	10649.5	40513	40730.6				Conf	Lower	Upper	Delt (%)
		17958.9	16749.5	na	na	22728.4	22571.6	18560.2	20637.1	na	21314.1	27910.1	47271			Confined	1234.83	0.889259	1	0.0607413
		19319.9	20329.4	na	na	21399.9	17808	23526.4	25411.8	na	11562.5	27075.5	49675.2			Sometimes Confined	1543.54	0.739259	0.860741	0.0607413
		20196.1	19295.2	na	na	12664.5	25033.1	23932.8	25411.8	na	1866.42	32922	48439.1			Never Confined	3395.8	0.539259	0.660741	0.0607413
		15793.8	18312.9	na	na	22864.8	23620.5	23227.4	22382.5	na	19476.7	35767.7	55157			Total	6174.17	0.659259	0.780741	0.0607413
		20329.4	20329.4	na	na	23274.5	23606.3	23086.9	24815.7	na	12189.9	40497.4	46614.7			Free roaming	4939.34	0.601759	0.723241	0.0607413
		16240.2	18398	na	na	16512.2	22509.2	20092.9	25411.8	na	10868.3	23225.1	48902
		20329.4	18450.7	na	na	20793	19476.7	16647.2	21353	na	5865.83	31830.5	46402.2			Vaccination Efficiency
		18884.5	18582.7	na	na	17727.1	17220.1	20894	24408.1	na	8745.74	55905.9	37610.6				Pop	Vax threshold	CP Ratio	DD Ratio	CVR Ratio	ORV Ratio	Vax Dif	Ratio
		18549.7	20329.4	na	na	24734.6	14680.1	25411.8	23332.2	na	0	38764.2	39099.6			Confined	20329.4	60988.2	0	0.316667	0.316667	0.316667	-41675.3	-2.15789
		16488.7	17118.8	na	na	22809.2	9583.96	25411.8	21555.7	na	0	37736.2	43187.7			Sometimes Confined	25411.8	76235.2	0	0.0090125	0.266667	0.266667	-55905.8	-2.89474
		16395.3	17263.3	na	na	18102.8	25064.2	21838.3	23182.6	na	18622.4	24342.9	44170.5			Never Confined	55905.9	167718	0	0	0.2	0.2	-134174	-6.94737
		19419.4	20329.4	na	na	22426.9	13990.9	19169.5	20109.4	na	13743.6	13160.7	31564.6			Total	101647	304941	0	0.0655865	0.24	0.24
		18790.9	19384.3	na	na	19055.7	18949.4	24846	25411.8	na	3265.36	28153.8	47472.9
		19959.1	17907.9	na	na	18337.7	25411.8	25112	25411.8	na	6321.02	28762.1	42094.5			Estimated Wastage
		16475.7	16312	na	na	18230.7	20192.9	21203.4	21818.5	na	10242.9	50215.5	34649.8
		20267.4	17558.7	na	na	23417.7	21171.9	20151.6	25411.8	na	11716.5	28598.3	47673.1
		20329.4	19776.5	na	na	18803.5	19274.5	20459.7	25411.8	na	11978.3	30778.7	49351.8
		19648.7	19779.2	na	na	18828.7	14850.8	20771.2	22370.3	na	2507.4	33099	47909.8
		20329.4	18621.7	na	na	20736.7	20539	18251.3	22778.5	na	11527.7	43680	54240.1
		20329.4	18058.9	na	na	16605.6	25411.8	20024.9	22252.1	na	12682.3	22445.3	48906.4
		20329.4	14317.7	na	na	19871.3	11486.7	21359.9	25411.8	na	10381.4	49779.3	49638.5
		17871.4	20095.7	na	na	22883.2	23967.2	24674.9	21533.5	na	4685.58	52016.2	41080.2
		20318.4	16181.3	na	na	22414.2	22885	19983.2	18979.7	na	11216.9	35256.4	43168
		20329.4	18532.1	na	na	20281.5	21344.2	22226	25411.8	na	7716.68	53988.8	47264.4
		17224	20257.2	na	na	22025	17381.5	19230.9	23239.4	na	15381.3	36773.1	40651
		20329.4	19945.2	na	na	21034.8	22617.7	16478.2	22460.7	na	12292.2	13970.2	37456.8
		20329.4	19750.5	na	na	21859.6	22693.3	17322.1	21116.7	na	10632.5	39401	45886.8
		19552.5	19460.4	na	na	17687.3	22786.7	20224.1	25411.8	na	5194.25	33451.3	55142
		19413.9	19729.3	na	na	20573.5	19832.5	20156.8	24181	na	3647.27	33057.9	36908.3
		19768.7	17957.1	na	na	25411.8	13859.6	23839.9	25411.8	na	4808.2	32780.8	44660.2
		20286.1	19371.2	na	na	22451.2	22056.4	23130.5	22546.9	na	5161.14	30111	39234.8
		17602.7	14147.2	na	na	13795.7	23417.1	22172.1	24378.5	na	14415.4	38960.3	50178.5
		17149.1	18418.6	na	na	18302.4	23661.8	18651.8	25411.8	na	6166.48	37179.2	55199.5
		20329.4	19908.1	na	na	19423.3	20642.3	22786.3	25411.8	na	0	40229.6	55905.9
		15797.3	20201.1	na	na	22522.3	22255.3	17760.5	21584.7	na	5586.54	44491.7	50568.2
		19040.8	16867.5	na	na	17694.8	22228.8	16724.1	20709.3	na	11852.8	42478	55905.9
		17520.3	19238.2	na	na	24878.9	21239.5	20471.7	25239.9	na	19313.5	22608.1	37387
		20329.4	20329.4	na	na	15203.6	16314	18418.2	23182.8	na	4063.17	31313.5	29565.7
		19140	19798.1	na	na	24505.9	24161.2	25411.8	18607.1	na	24169.6	21016.5	39647
		16769.2	18735.5	na	na	16052.9	21437.3	20580.5	24667.6	na	1530.5	27768.1	45273
		20329.4	16702.1	na	na	16779.4	21382.8	25411.8	19216.7	na	415.936	44415.7	47136.3
		18297.3	18818.5	na	na	19371.6	19913.2	21605.6	23490.5	na	11051.5	22241.3	51345.2
		19608.7	20329.4	na	na	18865.5	23134.1	22208.9	21979.3	na	13334.1	27327	55371.8
		19382.7	19845.7	na	na	19608.2	18664.5	21354.1	23277.6	na	7415.52	15652	35288.8
		19295.9	18780.6	na	na	22745.9	20875.7	21102.4	25411.8	na	16605.7	50026.7	40710.1
		19411.8	19419.4	na	na	15824.5	21043.5	15530.8	25411.8	na	11250.1	37945.1	34619.3
		18919.7	18406.8	na	na	18283.7	22356.8	25411.8	21988	na	11847.3	18141.9	51992.5
		17422.3	20329.4	na	na	19926	20116.2	21261.6	19695.6	na	5185.05	11935.7	55905.9
		20329.4	16075.9	na	na	21768.5	22350.3	21284.8	22991.7	na	17295.1	46802.3	50948.9
		16179.4	19537.8	na	na	21112.8	13454.3	18152	23805.4	na	8255.6	17626	38840.4
		20329.4	20329.4	na	na	22021.4	11301.6	20750.2	21261.2	na	6686.49	29450.8	39007.7
		19312.8	20329.4	na	na	14934.2	20415.2	19489.2	25411.8	na	5005.96	31898.3	47416.9
		17201.6	16978.2	na	na	19286.3	22260.1	17356.9	23848.1	na	13269.7	37806.3	49781.8
		20329.4	20329.4	na	na	18608	18952.3	22072	25411.8	na	5793.75	50282.9	40910.8
		17771.8	17146.6	na	na	25411.8	24827	22843.2	25411.8	na	3226.89	40680.4	39784.7
		17577.6	18979.1	na	na	24440.6	24850.6	21344.9	25411.8	na	15261.8	30521.1	43975.6
		14899.7	20002	na	na	21936.4	20917.6	16609.7	25411.8	na	7218.21	39182.6	49736.5
		18014.2	20329.4	na	na	21294.9	16361.2	25411.8	25411.8	na	12898.8	30164.4	43637.8
		19227.4	20310.1	na	na	19263.4	25035.3	17778.9	22302.7	na	0	29649.6	48668.5
		16291.1	17821.4	na	na	25411.8	22626.2	23803	25411.8	na	13014.9	34849.7	40983.5
		17147	20329.4	na	na	21576.9	23459.8	16079.7	25411.8	na	138.595	7789.66	51918.8
		19303.5	20329.4	na	na	22770.3	25411.8	16255.9	24405.7	na	9424.85	36423.9	49490.2
		20036.4	18540.9	na	na	20247.7	19498.6	18790.2	25411.8	na	6279.13	44029.1	44001.3
		18016.9	20329.4	na	na	18051.7	18665.4	24277.2	25411.8	na	3150.8	50064.8	46871.7
		19981.9	18082.9	na	na	19979.4	21733.3	15301.1	25411.8	na	15220.6	35637	42381.9
		17850.8	20329.4	na	na	14366.3	19306.1	16376	23566.3	na	20769.3	45205.7	42197.8
		20329.4	17235	na	na	20416.2	21022.6	23158.2	19568.7	na	13183	47425.6	42766.3
		20329.4	18315.5	na	na	18432.7	16141	17511.7	22013.7	na	14517.4	35196.2	53618
		19996.2	20329.4	na	na	17644.5	13978.5	17373.4	19926	na	18968.7	33344	37890.8
		20329.4	19780.5	na	na	16154.2	23523.2	20627.6	24095.1	na	5926.59	28336.6	47944.7
		20329.4	17475	na	na	20623.1	22408.8	18779.6	23512.7	na	4140.53	8585.88	53099.5
		18683.3	18230.6	na	na	20085.3	20900.4	18026.9	22596.7	na	8966.11	36758.8	30600.1
		20329.4	19823.1	na	na	18777	25411.8	25411.8	24417.5	na	11224.4	18794	50218.3
		18712.7	17898.1	na	na	21563.3	19791.5	20650.7	25411.8	na	7333.58	29854.8	46471.5
		18278.3	18865.9	na	na	15599.9	13413.1	17100.2	23502.4	na	5337.08	37602.6	43238.8
		17963	20329.4	na	na	15512.8	20402.9	22714	25411.8	na	6808.39	42075.1	40003.5
		18690.8	16582.7	na	na	24065.2	15014.5	23156.8	25411.8	na	0	51830.7	46487.6
		20329.4	20329.4	na	na	15919.7	24447.2	16624.3	25411.8	na	12915	11457.5	36003.6
		18903	20329.4	na	na	16397.2	19086.8	13206.8	24064.4	na	12658.6	35815.1	40791.9
		17321.9	14727.3	na	na	22049.1	21128.1	16621.4	24733.4	na	6434.05	34327.6	40789.2
		20052.5	20175.5	na	na	17936.7	25411.8	18627.7	24196.9	na	15087.9	43096	44066.5
		20329.4	17210	na	na	20666.9	25411.8	20394.5	21069.5	na	4863.78	35579.7	53356
		20329.4	20329.4	na	na	25411.8	19235.2	21607.6	22843.3	na	1444.17	21667.1	40227
		17415.4	20205.5	na	na	22601.5	15281.4	21964.4	18028.4	na	11349.2	23550	49234.4

## Sheet: Scenario 1 Confinement
Baseline Scenario												Scenario 1: DOG POPULATION
1. Describe the confinement of the dog population in the program area												1. Describe the confinement of the dog population in the program area
Total Dogs	30000											Total Dogs	30000
Always Confined	0.28											Always Confined	0.37
Sometimes Confined	0.48											Sometimes Confined	0.42
Never Confined	0.24											Never Confined	0.21
2. Provide the number of vaccines you plan to procure (number)						SCENARIO 1: DOG POPULATION Your vaccination program has been stalled at 52% coverage for several years and you are considering making changes to the program. You decide to invest $30,000 into owner education to try to improve adherence to leash laws, and reduce the number of free-roaming dogs in your program area You estimate that by investing this money you can increase the confined population b…						2. Provide the number of vaccines you plan to procure (number)						RESULTS As a result of your educational efforts, the free-roaming dog population was reduced and the program was more efficient, with only 30% of the vaccines going unused. However, the total and free-roaming dog vaccination coverages are still well below the goal of 70% and the cost per dog vaccinated increased to $5.73
Parenteral	24000											Parenteral	24000
Oral	0											Oral	0
3. Allocate the vaccines to a vaccination strategy (percent)												3. Allocate the vaccines to a vaccination strategy (percent)
CP	24000			1								CP	24000			1
DD	0			0								DD	0			0
CVR	0			0								CVR	0			0
ORV	0			0								ORV	0			0
4. Describe the vaccine efficacy (percent)												4. Describe the vaccine efficacy (percent)
Parenteral	1											Parenteral	1
Oral	1											Oral	1
5. Expected Vaccination Effectiveness by Method §												5. Expected Vaccination Effectiveness by Method §
Confinement status:	CPV	DDV	CVR	ORV								Confinement status:	CPV	DDV	CVR	ORV
Confined	0.8	0.8	0.05	0.05								Confined	0.8	0.8	0.05	0.05
Sometimes Confined	0.6	0.6	0.8	0.8								Sometimes Confined	0.6	0.6	0.8	0.8
Never Confined	0.05	0.05	0.6	0.8								Never Confined	0.05	0.05	0.6	0.8
7. Vaccination Campaign Duration (Days)												7. Vaccination Campaign Duration (Days)
Days	60											Days	60
8. Vaccinator Capacity (dogs/person/day)												8. Vaccinator Capacity (dogs/person/day)
CP	30											CP	30
DD	30											DD	30
CVR	30											CVR	30
ORV	50											ORV	50
RESULTS - BEFORE												RESULTS - AFTER					CHANGE
Vaccine Wastage			0.35									Vaccine Wastage			0.3		-0.05
Total Vaccination Coverage			0.52									Total Vaccination Coverage			0.56		0.04
Free Roaming Vaccination Coverage			0.42									Free Roaming Vaccination Coverage			0.42		0
Cost per Dog Vaccinated			4.17									Cost per Dog Vaccinated			5.73		0.374101
Total Campaign Cost			65625									Total Campaign Cost			96076		0.464015

## Sheet: Scenario 2 Vax Procurement
Baseline Scenario												Scenario 2: DOG POPULATION
1. Describe the confinement of the dog population in the program area												1. Describe the confinement of the dog population in the program area
Total Dogs	30000											Total Dogs	30000
Always Confined	0.28											Always Confined	0.28
Sometimes Confined	0.48											Sometimes Confined	0.48
Never Confined	0.24											Never Confined	0.24
2. Provide the number of vaccines you plan to procure (number)						SCENARIO 2: Vaccine Procurement Your vaccination program has been stalled at 52% coverage for several years and you are considering making changes to the program. You decide to procure an additional 5,000 doses this year in an effort to increase the vaccination coverage.						2. Provide the number of vaccines you plan to procure (number)						RESULTS The additional vaccines were all wasted. In baseline scenario already 30% of the vaccines were unused. Because no changes were made to the campaign to improve vaccination uptake by the community, the additional vaccine doses procured went unused and the cost per dog vaccinated increased to $4.34
Parenteral	24000											Parenteral	29000
Oral	0											Oral	0
3. Allocate the vaccines to a vaccination strategy (percent)												3. Allocate the vaccines to a vaccination strategy (percent)
CP	24000			1								CP	29000			1
DD	0			0								DD	0			0
CVR	0			0								CVR	0			0
ORV	0			0								ORV	0			0
4. Describe the vaccine efficacy (percent)												4. Describe the vaccine efficacy (percent)
Parenteral	1											Parenteral	1
Oral	1											Oral	1
5. Expected Vaccination Effectiveness by Method §												5. Expected Vaccination Effectiveness by Method §
Confinement status:	CPV	DDV	CVR	ORV								Confinement status:	CPV	DDV	CVR	ORV
Confined	0.8	0.8	0.05	0.05								Confined	0.8	0.8	0.05	0.05
Sometimes Confined	0.6	0.6	0.8	0.8								Sometimes Confined	0.6	0.6	0.8	0.8
Never Confined	0.05	0.05	0.6	0.8								Never Confined	0.05	0.05	0.6	0.8
7. Vaccination Campaign Duration (Days)												7. Vaccination Campaign Duration (Days)
Days	60											Days	60
8. Vaccinator Capacity (dogs/person/day)												8. Vaccinator Capacity (dogs/person/day)
CP	30											CP	30
DD	30											DD	30
CVR	30											CVR	30
ORV	50											ORV	50
RESULTS - BEFORE												RESULTS - AFTER					CHANGE
Vaccine Wastage			0.35									Vaccine Wastage			0.46		0.11
Total Vaccination Coverage			0.52									Total Vaccination Coverage			0.52		0
Free Roaming Vaccination Coverage			0.42									Free Roaming Vaccination Coverage			0.42		0
Cost per Dog Vaccinated			4.17									Cost per Dog Vaccinated			4.34		0.0407674
Total Campaign Cost			65625									Total Campaign Cost			96076		0.464015

## Sheet: Scenario 3a Vax Strategy
Baseline Scenario												Scenario 3a: DOG POPULATION
1. Describe the confinement of the dog population in the program area												1. Describe the confinement of the dog population in the program area
Total Dogs	30000											Total Dogs	30000
Always Confined	0.28											Always Confined	0.28
Sometimes Confined	0.48											Sometimes Confined	0.48
Never Confined	0.24											Never Confined	0.24
2. Provide the number of vaccines you plan to procure (number)						SCENARIO 3a: Vaccine Strategy Your vaccination program has been stalled at 52% coverage for several years and you are considering making changes to the program. Recognizing that many of the dogs are loosely owned or free roaming you decide to allocate more vaccines to strategies that target these dog populations. You decide upon the following vaccine allocation CP - 50% DD - 25% CVR - 25%						2. Provide the number of vaccines you plan to procure (number)						RESULTS The new vaccination strategy was successful! The total dog vaccination coverage exceeded the goal of 70% and the cost per dog vaccinated decreased by 21%. However, the free-roaming dog population is just below the70% goal and there are still 10% of the vaccines that will be wasted. This campaign could be made even more efficient.
Parenteral	24000											Parenteral	24000
Oral	0											Oral	0
3. Allocate the vaccines to a vaccination strategy (percent)												3. Allocate the vaccines to a vaccination strategy (percent)
CP	24000			1								CP	12000			0.5
DD	0			0								DD	6000			0.25
CVR	0			0								CVR	6000			0.25
ORV	0			0								ORV	0			0
4. Describe the vaccine efficacy (percent)												4. Describe the vaccine efficacy (percent)
Parenteral	1											Parenteral	1
Oral	1											Oral	1
5. Expected Vaccination Effectiveness by Method §												5. Expected Vaccination Effectiveness by Method §
Confinement status:	CPV	DDV	CVR	ORV								Confinement status:	CPV	DDV	CVR	ORV
Confined	0.8	0.8	0.05	0.05								Confined	0.8	0.8	0.05	0.05
Sometimes Confined	0.6	0.6	0.8	0.8								Sometimes Confined	0.6	0.6	0.8	0.8
Never Confined	0.05	0.05	0.6	0.8								Never Confined	0.05	0.05	0.6	0.8
7. Vaccination Campaign Duration (Days)												7. Vaccination Campaign Duration (Days)
Days	60											Days	60
8. Vaccinator Capacity (dogs/person/day)												8. Vaccinator Capacity (dogs/person/day)
CP	30											CP	30
DD	30											DD	30
CVR	30											CVR	30
ORV	50											ORV	50
RESULTS - BEFORE												RESULTS - AFTER					CHANGE
Vaccine Wastage			0.35									Vaccine Wastage			0.1		-0.25
Total Vaccination Coverage			0.52									Total Vaccination Coverage			0.72		0.2
Free Roaming Vaccination Coverage			0.42									Free Roaming Vaccination Coverage			0.69		0.27
Cost per Dog Vaccinated			4.17									Cost per Dog Vaccinated			3.31		-0.206235
Total Campaign Cost			65625									Total Campaign Cost			71897		0.0955733

## Sheet: Scenario 3b Vax Strategy
Baseline Scenario												Scenario 3b: DOG POPULATION
1. Describe the confinement of the dog population in the program area												1. Describe the confinement of the dog population in the program area
Total Dogs	30000											Total Dogs	30000
Always Confined	0.28											Always Confined	0.28
Sometimes Confined	0.48											Sometimes Confined	0.48
Never Confined	0.24											Never Confined	0.24
2. Provide the number of vaccines you plan to procure (number)						SCENARIO 3b: Vaccine Strategy Your vaccination program has been stalled at 52% coverage for several years and you are considering making changes to the program. Recognizing that many of the dogs are loosely owned or free roaming you decide to allocate more vaccines to strategies that target these dog populations. You decide upon the following vaccine allocation CP - 50% DD - 10% CVR - 25% ORV - 1…						2. Provide the number of vaccines you plan to procure (number)						RESULTS The new vaccination strategy was successful! The total dog vaccination coverage exceeded the goal of 70% and the cost per dog vaccinated decreased by 23%. Furthermore, the campaign is expected to reach maximum efficiency, with 0% of the vaccines going to waste and maximum coverage of 80% among both the total and free-roaming dog populations.
Parenteral	24000											Parenteral	20400
Oral	0											Oral	3600
3. Allocate the vaccines to a vaccination strategy (percent)												3. Allocate the vaccines to a vaccination strategy (percent)
CP	24000			1								CP	12000			0.5
DD	0			0								DD	2400			0.1
CVR	0			0								CVR	6000			0.25
ORV	0			0								ORV	3600			0
4. Describe the vaccine efficacy (percent)												4. Describe the vaccine efficacy (percent)
Parenteral	1											Parenteral	1
Oral	1											Oral	1
5. Expected Vaccination Effectiveness by Method §												5. Expected Vaccination Effectiveness by Method §
Confinement status:	CPV	DDV	CVR	ORV								Confinement status:	CPV	DDV	CVR	ORV
Confined	0.8	0.8	0.05	0.05								Confined	0.8	0.8	0.05	0.05
Sometimes Confined	0.6	0.6	0.8	0.8								Sometimes Confined	0.6	0.6	0.8	0.8
Never Confined	0.05	0.05	0.6	0.8								Never Confined	0.05	0.05	0.6	0.8
7. Vaccination Campaign Duration (Days)												7. Vaccination Campaign Duration (Days)
Days	60											Days	60
8. Vaccinator Capacity (dogs/person/day)												8. Vaccinator Capacity (dogs/person/day)
CP	30											CP	30
DD	30											DD	30
CVR	30											CVR	30
ORV	50											ORV	50
RESULTS - BEFORE												RESULTS - AFTER					CHANGE
Vaccine Wastage			0.35									Vaccine Wastage			0		-0.35
Total Vaccination Coverage			0.52									Total Vaccination Coverage			0.8		0.28
Free Roaming Vaccination Coverage			0.42									Free Roaming Vaccination Coverage			0.8		0.38
Cost per Dog Vaccinated			4.17									Cost per Dog Vaccinated			3.2		-0.232614
Total Campaign Cost			65625									Total Campaign Cost			76807		0.170392

## Sheet: Scenario 5 Strategy Effectivene
Baseline Scenario												Scenario 5: DOG POPULATION
1. Describe the confinement of the dog population in the program area												1. Describe the confinement of the dog population in the program area
Total Dogs	30000											Total Dogs	30000
Always Confined	0.28											Always Confined	0.28
Sometimes Confined	0.48											Sometimes Confined	0.48
Never Confined	0.24											Never Confined	0.24
2. Provide the number of vaccines you plan to procure (number)						SCENARIO 5: Strategy Effectiveness Your vaccination program has been stalled at 52% coverage for several years and you are considering making changes to the program. You decide to spend $50,000 to enact enforceable dog rabies vaccinen legislation, requiring that all dogs are vaccinated annually. In addition, you double your education budget from $16,420 to $32,840 to improve awareness and dog own…						2. Provide the number of vaccines you plan to procure (number)						RESULTS The new vaccination strategy improved coverages, but below your expectation of 70%. Neither total or free-roaming dog populations reached the critical threshold and rabies is continuing to circulate in the program area. Furthermore, the cost per dog vaccinated increased 62% due to the costs associated with leash law enforcement and rabies vaccination education.
Parenteral	24000											Parenteral	24000
Oral	0											Oral	0
3. Allocate the vaccines to a vaccination strategy (percent)												3. Allocate the vaccines to a vaccination strategy (percent)
CP	24000			1								CP	20400			0.85
DD	0			0								DD	3600			0.15
CVR	0			0								CVR	0			0
ORV	0			0								ORV	0			0
4. Describe the vaccine efficacy (percent)												4. Describe the vaccine efficacy (percent)
Parenteral	1											Parenteral	1
Oral	1											Oral	1
5. Expected Vaccination Effectiveness by Method §												5. Expected Vaccination Effectiveness by Method §
Confinement status:	CPV	DDV	CVR	ORV								Confinement status:	CPV	DDV	CVR	ORV
Confined	0.8	0.8	0.05	0.05								Confined	0.95	0.95	0.05	0.05
Sometimes Confined	0.6	0.6	0.8	0.8								Sometimes Confined	0.8	0.8	0.8	0.8
Never Confined	0.05	0.05	0.6	0.8								Never Confined	0.05	0.05	0.6	0.8
7. Vaccination Campaign Duration (Days)												7. Vaccination Campaign Duration (Days)
Days	60											Days	60
8. Vaccinator Capacity (dogs/person/day)												8. Vaccinator Capacity (dogs/person/day)
CP	30											CP	30
DD	30											DD	30
CVR	30											CVR	30
ORV	50											ORV	50
RESULTS - BEFORE												RESULTS - AFTER					CHANGE
Vaccine Wastage			0.35									Vaccine Wastage			0.17		-0.18
Total Vaccination Coverage			0.52									Total Vaccination Coverage			0.66		0.14
Free Roaming Vaccination Coverage			0.42									Free Roaming Vaccination Coverage			0.55		0.13
Cost per Dog Vaccinated			4.17									Cost per Dog Vaccinated			6.74		0.616307
Total Campaign Cost			65625									Total Campaign Cost			133848		1.03959

[truncated: 1 more sheets: Scenario 8 Capacity]
